# Supplementary material for: SARS‐CoV‐2‐associated T‐cell infiltration in the central nervous system
Source: Clin Transl Immunology. 2024 Jan 31;13(2):e1487. doi: 10.1002/cti2.1487 (PMC10831126; doi:10.1002/cti2.1487)
Supplement: Supplementary file 1 — Supplementary tables 1‐4 [file CTI2-13-e1487-s002.xlsx]

## Sheet: Supplementary table 1
Supplementary table 1. Characteristic of patients deceased from COVID-19
Patients characteristics					Comorbidities in general											Neuro cormobidity superordinate
#	Sex	Age	invasive ventilation	Cause of Death	Liver	Heart	lung	Neuro	Renal	Psych	Oncologic/ hemato-onco	Endocrine	Immunologic	Chronic inflammation	Pancreas	Oncological	Intracerebral/-cranial bleedings	M. Parkinson	Dementia	Stroke	ALS	MS	Microangiopathy	Hypoxic brain damage (known before)	Epilepsy	Chronic alcohol abuse/ Korsakow-Syndrome	PNP	Psychological Diseases	Apnoe Syndrome	Dysphagia	Restless Leg-Syndrom
1	F	69	No	pneumonia	0	1	1	1	1	0	0	1	0	0	0	0	0	0	1	1	0	0	0	0	0	0	0	0	0	0	0
2	M	83	No	pneumonia	0	1	0	0	0	0	0	0	0	0	0	0	0	0	0	0	0	0	0	0	0	0	0	0	0	0	0
3	M	78	Yes	pneumonia	0	1	0	0	1	0	0	0	1	0	0	0	0	0	0	0	0	0	0	0	0	0	0	0	0	0	0
4	F	82	No	decompensated cardiac insufficiency due to pneumonia	1	1	1	0	0	0	0	0	0	0	0	0	0	0	0	0	0	0	0	0	0	0	0	0	0	0	0
5	M	49	Yes	pneumonia	0	0	0	1	0	0	1	0	0	0	0	0	0	0	0	0	0	0	0	0	0	0	1	0	0	0	1
6	F	72	Yes	pneumonia with bact. Superinfection	0	1	0	0	0	0	1	0	0	0	0	0	0	0	0	0	0	0	0	0	0	0	0	0	0	0	0
7	M	74	Yes	pneumonia, seosis	0	1	0	0	0	0	1	0	0	0	0	0	0	0	0	0	0	0	0	0	0	0	0	0	0	0	0
8	M	79	No	pneumonia	0	0	1	0	0	0	0	0	0	0	0	0	0	0	0	0	0	0	0	0	0	0	0	0	0	0	0
9	F	86	No	acute myocardial infarction	0	1	0	0	0	0	0	1	0	0	0	0	0	0	0	0	0	0	0	0	0	0	0	0	0	0	0
10	F	49	Yes	sepsis, pneumonia	1	1	1	0	0	0	1	0	0	0	1	0	0	0	0	0	0	0	0	0	0	0	0	0	0	0	0

## Sheet: Supplementary table 2
Supplementary table 2. List of recovered TRB clonotypes from the brains of patients deceased from COVID-19
tissue	patient	cloneCount	aaSeqCDR3	bestVGene	bestDGene	bestJGene
medulla1	8	3718	CAARRGSNYEQYF	TRBV6-1		TRBJ2-7
corpus callosum/gyrus cynguli	5	4482	CACRTGPNTGELFF	TRBV19	TRBD1	TRBJ2-2
medulla2	6	15415	CAIQPGGDRGLDNSPLHF	TRBV10-3	TRBD1	TRBJ1-6
corpus callosum/gyrus cynguli	9	8279	CAIQPGGDRGLDNSPLHF	TRBV10-3	TRBD1	TRBJ1-6
cerebellum	8	23083	CAIRGSNQPQHF	TRBV10-3		TRBJ1-5
basal ganglia	7	8571	CAISAGQRNSPLHF	TRBV10-3	TRBD1	TRBJ1-6
frontal cortex	1	8265	CAISTIRTYNEQFF	TRBV10-3		TRBJ2-1
medulla2	8	2	CARSPPVGFPPPPF	TRBV6-5	TRBD1	TRBJ1-5
medulla2	8	2	CASGGSGNTIYF	TRBV19		TRBJ1-3
hippocampus	5	2172	CASLSGLAGGVEQFF	TRBV27	TRBD2	TRBJ2-1
basal ganglia	7	12340	CASMASAGYTF	TRBV19		TRBJ1-2
frontal cortex	9	3408	CASNGAGYDYEQYF	TRBV19	TRBD1	TRBJ2-7
olfactory bulb	8	16790	CASRDRVNEQFF	TRBV6-3	TRBD1	TRBJ2-1
cerebellum	2	2	CASRKMTSGTGELFF	TRBV11-1	TRBD2	TRBJ2-2
medulla2	5	24472	CASRPANTGELFF	TRBV27		TRBJ2-2
frontal cortex	2	12630	CASRTGGTDTQYF	TRBV19	TRBD1	TRBJ2-3
olfactory bulb	9	9725	CASSAGDRPVTGELFF	TRBV6-6	TRBD1	TRBJ2-2
olfactory bulb	7	8506	CASSAGTAYSNQPQHF	TRBV5-5	TRBD1	TRBJ1-5
basal ganglia	6	13254	CASSAGTTNTGELFF	TRBV12-3	TRBD1	TRBJ2-2
medulla2	9	1441	CASSALAGYEQFF	TRBV19	TRBD2	TRBJ2-1
corpus callosum/gyrus cynguli	2	220	CASSAQTGANTEAFF	TRBV19	TRBD1	TRBJ1-1
medulla1	8	8	CASSDGTRNTGELFF	TRBV6-4	TRBD2	TRBJ2-2
cerebellum	8	2	CASSDGTRNTGELFF	TRBV6-3	TRBD2	TRBJ2-2
medulla2	8	15386	CASSDQTSGIETQYF	TRBV6-3	TRBD2	TRBJ2-5
hippocampus	6	113	CASSEQGQYGYTF	TRBV6-3	TRBD1	TRBJ1-2
frontal cortex	4	1393	CASSFGTGYEQYF	TRBV11-1	TRBD1	TRBJ2-7
medulla2	8	2	CASSGSEELFF	TRBV18	TRBD2	TRBJ1-4
medulla1	6	65	CASSIDGTGQRSYGYTF	TRBV19	TRBD1	TRBJ1-2
hippocampus	7	9167	CASSIGQAREKLFF	TRBV19	TRBD1	TRBJ1-4
frontal cortex	9	6815	CASSIGQTPGQPQHF	TRBV19	TRBD1	TRBJ1-5
olfactory bulb	4	1035	CASSIGSTDTQYF	TRBV19		TRBJ2-3
medulla2	9	5418	CASSIHRDNINALVTGELFF	TRBV19	TRBD1	TRBJ2-2
medulla1	8	1459	CASSIVMAGTAYNEQFF	TRBV19	TRBD1	TRBJ2-1
corpus callosum/gyrus cynguli	6	91	CASSLAGGTGEQFF	TRBV27	TRBD1	TRBJ2-1
corpus callosum/gyrus cynguli	4	54	CASSLATFGTNYEQYV	TRBV12-3		TRBJ2-7
corpus callosum/gyrus cynguli	9	2	CASSLDTQGAGYGYTF	TRBV5-4	TRBD1	TRBJ1-2
medulla1	8	3	CASSLEWTGLNYEQYF	TRBV5-6	TRBD1	TRBJ2-7
medulla2	8	4	CASSLEWTGLNYEQYF	TRBV5-6	TRBD1	TRBJ2-7
cerebellum	8	6	CASSLEWTGLNYEQYF	TRBV5-6	TRBD1	TRBJ2-7
corpus callosum/gyrus cynguli	2	765	CASSLGSGAQSKFF	TRBV11-2	TRBD1	TRBJ2-1
cerebellum	2	1324	CASSLLAGGAGANVLTF	TRBV12-3	TRBD1	TRBJ2-6
medulla1	9	11323	CASSLMGGDTGELFF	TRBV28	TRBD1	TRBJ2-2
medulla1	9	6058	CASSLQGYNSPLHF	TRBV5-1	TRBD1	TRBJ1-6
olfactory bulb	9	13428	CASSLRQPSDTQYF	TRBV27	TRBD2	TRBJ2-3
medulla2	7	3570	CASSLTFHTGEQYF	TRBV11-1		TRBJ2-7
olfactory bulb	8	2	CASSLVGNGYTF	TRBV12-3		TRBJ1-2
corpus callosum/gyrus cynguli	4	86	CASSLVLGGGANEQFF	TRBV11-1	TRBD2	TRBJ2-1
cerebellum	5	2	CASSLVQGPNEQFF	TRBV5-5	TRBD1	TRBJ2-1
frontal cortex	9	4502	CASSLYGPSYEQYF	TRBV27		TRBJ2-7
medulla1	5	16955	CASSMGARHEKLFF	TRBV19	TRBD1	TRBJ1-4
basal ganglia	9	7910	CASSPRDREISPLHF	TRBV19	TRBD1	TRBJ1-6
medulla2	8	22304	CASSPTGGFQPQHF	TRBV6-5	TRBD1	TRBJ1-5
olfactory bulb	4	2	CASSPYSGHRELFF	TRBV12-3		TRBJ2-2
basal ganglia	10	2	CASSPYSGHRELFF	TRBV12-3		TRBJ2-2
olfactory bulb	6	8276	CASSQDLQGGANVLTF	TRBV4-3	TRBD1	TRBJ2-6
olfactory bulb	6	708	CASSQDLQGGANVLTF	TRBV4-3	TRBD1	TRBJ2-6
olfactory bulb	8	2	CASSQDLVVPDSLFSGANVLTF	TRBV4-3	TRBD1	TRBJ2-6
medulla1	8	2	CASSQDLVVPDSLFSGANVLTF	TRBV4-3	TRBD1	TRBJ2-6
olfactory bulb	3	908	CASSQVEGQGHQETQYF	TRBV14	TRBD1	TRBJ2-5
basal ganglia	10	346	CASSRDSYGYTF	TRBV6-1	TRBD1	TRBJ1-2
olfactory bulb	7	13683	CASSRPGQGVFGYTF	TRBV12-3	TRBD1	TRBJ1-2
medulla1	8	37592	CASSSAGVGANEQFF	TRBV6-2	TRBD2	TRBJ2-1
medulla2	8	2	CASSSPYGYTF	TRBV13		TRBJ1-2
medulla1	7	366	CASSSSGQNTGELFF	TRBV19	TRBD2	TRBJ2-2
basal ganglia	10	31	CASSSSSGVHYGYTF	TRBV5-4	TRBD1	TRBJ1-2
medulla2	5	5862	CASSTDPTYEQYF	TRBV19		TRBJ2-7
hippocampus	7	1269	CASSTELSGPWQPQHF	TRBV19	TRBD2	TRBJ1-5
olfactory bulb	6	883	CASSTPGQLTNEKLFF	TRBV19	TRBD1	TRBJ1-4
basal ganglia	5	191	CASSVGGGGISYNEQFF	TRBV19	TRBD2	TRBJ2-1
olfactory bulb	8	5	CASSVRLSRYTDTQYF	TRBV19		TRBJ2-3
medulla1	8	4	CASSVRLSRYTDTQYF	TRBV19		TRBJ2-3
cerebellum	8	2	CASSVRLSRYTDTQYF	TRBV19		TRBJ2-3
olfactory bulb	4	2	CASSVTVSGANVLTF	TRBV19		TRBJ2-6
frontal cortex	6	2	CASSWGDRVYDEQYF	TRBV5-6	TRBD1	TRBJ2-7
frontal cortex	1	8390	CASSYGTTQYF	TRBV6-2	TRBD1	TRBJ2-3
hippocampus	5	11159	CASTSTSASTDTQYF	TRBV27	TRBD2	TRBJ2-3
medulla1	8	2	CATSDLRAGNTGELFF	TRBV24-1	TRBD2	TRBJ2-2
cerebellum	2	2	CATSPGQGEEKLFF	TRBV15	TRBD1	TRBJ1-4
medulla1	7	8418	CATSRRGYEQYF	TRBV15	TRBD2	TRBJ2-7
hippocampus	3	4425	CSAARRTGDTDTQYF	TRBV29-1	TRBD1	TRBJ2-3
cerebellum	7	19629	CSALAGPLEQFF	TRBV29-1	TRBD2	TRBJ2-1
medulla1	8	571	CSALGQGAEGDTQYF	TRBV20-1	TRBD1	TRBJ2-3
medulla2	9	1169	CSARDYSGGLVGGEQFF	TRBV20-1	TRBD2	TRBJ2-1
cerebellum	8	354	CSLMEGQGRFF	TRBV29-1	TRBD1	TRBJ2-1
medulla2	7	2555	CSVAQATSEAFF	TRBV29-1	TRBD1	TRBJ1-1
basal ganglia	9	1752	CSVASGRNEQFF	TRBV29-1	TRBD2	TRBJ2-1
cerebellum	8	41	CSVED	TRBV29-1		TRBJ2-7
cerebellum	8	15931	CSVEDGAGEKLFF	TRBV29-1	TRBD1	TRBJ1-4
corpus callosum/gyrus cynguli	9	283	CSVEGGGSYEQYF	TRBV29-1		TRBJ2-7
medulla2	9	3757	CSVEGPSGDYNEQFF	TRBV29-1	TRBD2	TRBJ2-1
cerebellum	8	9	CSVERGGGGTDTQYF	TRBV29-1	TRBD1	TRBJ2-3
frontal cortex	5	2	CSVGGERDYLNEQYF	TRBV29-1	TRBD2	TRBJ2-7
olfactory bulb	6	48	CSVGLAGQETQYF	TRBV29-1	TRBD2	TRBJ2-5
olfactory bulb	6	10	CSVGLAGQETQYL	TRBV29-1	TRBD2	TRBJ2-5
medulla1	6	1654	CSVHGDMGRADTQYF	TRBV29-1	TRBD1	TRBJ2-3
medulla2	9	7786	CSVHSQGRLV	TRBV29-1	TRBD1	TRBJ2-1
cerebellum	8	17238	CSVQPATYEQYF	TRBV29-1		TRBJ2-7
medulla1	6	20243	CSVRGQGTEAFF	TRBV29-1	TRBD1	TRBJ1-1
corpus callosum/gyrus cynguli	3	580	CSVRWGSDTQYF	TRBV29-1	TRBD1	TRBJ2-3
medulla2	5	5229	CSVSRRDNTDTQYF	TRBV29-1	TRBD1	TRBJ2-3
basal ganglia	5	24676	CSVTEGGYTF	TRBV29-1	TRBD1	TRBJ1-2
basal ganglia	6	2	CSVVTGTEAFF	TRBV29-1	TRBD1	TRBJ1-1
olfactory bulb	4	3	CVSSIGSTDTQYF	TRBV19		TRBJ2-3

## Sheet: Supplementary table 3
Supplementary table 3. List of recovered TRB clonotypes from the brains of deceased (non COVID-19) control patients.
tissue	patient	cloneCount	aaSeqCDR3	bestVGene	bestDGene	bestJGene
olfactory bulb	HD2	3995	CAWSAQGGSPLHF	TRBV30		TRBJ1-6
hippocomapus	HD1	1317	CDISYRDRTYEQYF	TRBV10-3	TRBD1	TRBJ2-7
hippocomapus	HD1	1243	CAISYRDRTYEQYF	TRBV10-3	TRBD1	TRBJ2-7
hippocomapus	HD1	566	CASSPPGETQYF	TRBV18		TRBJ2-5
hippocomapus	HD2	4831	CSASKGPLNTGELFF	TRBV20-1		TRBJ2-2
hippocomapus	HD2	3448	CSARDSYEQYF	TRBV20-1		TRBJ2-7
hippocomapus	HD2	1319	CASSREGSNYGYTF	TRBV7-9	TRBD2	TRBJ1-2
hippocomapus	HD2	107	CASSIPSGQGAPQQYF	TRBV19	TRBD1	TRBJ2-3
basel ganglia	HD1	2	CSAKAGANTGELFF	TRBV29-1	TRBD2	TRBJ2-2
basel ganglia	HD2	3109	CASRKPTDTQYF	TRBV6-1		TRBJ2-3
basel ganglia	HD2	2955	CASSYRAGEAFF	TRBV6-5	TRBD2	TRBJ1-1
basel ganglia	HD2	1667	CASSSNRGMGF	TRBV28	TRBD1	TRBJ1-4
basel ganglia	HD2	3	CASSSNRGISF	TRBV28	TRBD1	TRBJ1-4
basel ganglia	HD2	2	CASSLDTQGAGYGYTF	TRBV5-4	TRBD1	TRBJ1-2
medulla1	HD2	458	CASSYDRATPTISYNSPLHF	TRBV6-3	TRBD1	TRBJ1-6

## Sheet: Supplementary table 4
Supplementary table 4. List of similarity matches of recovered TRB clonotypes and TRB clones from the VDJdb with veriefied SARS-CoV-2 reactivity.
Gene	VDJdb_CDR3	V	J	Species	MHC A	MHC B	MHC class	Epitope	Epitope gene	Epitope species	Reference	Method	Meta	CDR3fix	tissue	patient	cloneCount	brain_CDR3	bestVGene	bestDGene	bestJGene	Levensthein
TRB	CAMRTDPNTGELFF	TRBV2*01	TRBJ2-2*01	HomoSapiens	HLA-A*02:01	B2M	MHCI	YLQPRTFLL	Spike	SARS-CoV-2	https://doi.org/10.1016/j.xcrm.2023.101017	{"frequency": "3/30", "identification": "tetramer-sort", "sequencing": "sanger", "singlecell": "yes", "verification": ""}	{"cell.subset": "CD8+", "clone.id": "", "donor.MHC": "", "donor.MHC.method": "", "epitope.id": "S269", "replica.id": "", "samples.found": 1, "structure.id": "", "studies.found": 1, "study.id": "", "subject.cohort": "", "subject.id": "P24", "tissue": "PBMC"}	{"cdr3": "CAMRTDPNTGELFF", "cdr3_old": "CAMRTDPNTGELFF", "fixNeeded": false, "good": true, "jCanonical": true, "jFixType": "NoFixNeeded", "jId": "TRBJ2-2*01", "jStart": 7, "vCanonical": true, "vEnd": 2, "vFixType": "NoFixNeeded", "vId": "TRBV2*01"}	corpus callosum/gyrus cynguli	5	4482	CACRTGPNTGELFF	TRBV19	TRBD1	TRBJ2-2	2
TRB	CATRGPNTGELFF	TRBV24-1*01	TRBJ2-2*01	HomoSapiens	HLA-A*02:01	B2M	MHCI	YLQPRTFLL	Spike	SARS-CoV-2	PMID:35750048	{"frequency": "", "identification": "tetramer-sort", "sequencing": "sanger", "singlecell": "Single cell", "verification": ""}	{"cell.subset": "CD8+", "clone.id": "", "donor.MHC": "", "donor.MHC.method": "", "epitope.id": "S269-277", "replica.id": "", "samples.found": 1, "structure.id": "", "studies.found": 1, "study.id": "", "subject.cohort": "", "subject.id": "88.1", "tissue": "PBMC"}	{"cdr3": "CATRGPNTGELFF", "cdr3_old": "CATRGPNTGELFF", "fixNeeded": false, "good": true, "jCanonical": true, "jFixType": "NoFixNeeded", "jId": "TRBJ2-2*01", "jStart": 6, "vCanonical": true, "vEnd": 3, "vFixType": "NoFixNeeded", "vId": "TRBV24-1*01"}	corpus callosum/gyrus cynguli	5	4482	CACRTGPNTGELFF	TRBV19	TRBD1	TRBJ2-2	2
TRB	CASAGPGNTIYF	TRBV19*01	TRBJ1-3*01	HomoSapiens	HLA-A*02:01	B2M	MHCI	ALWEIQQVV	ORF1ab	SARS-CoV-2	PMID:34793243	{"frequency": "", "identification": "tetramer-sort", "sequencing": "amplicon-seq", "singlecell": "yes", "verification": ""}	{"cell.subset": "CD8+", "clone.id": "", "donor.MHC": "", "donor.MHC.method": "", "epitope.id": "", "replica.id": "", "samples.found": 1, "structure.id": "", "studies.found": 1, "study.id": "", "subject.cohort": "", "subject.id": "", "tissue": "PBMC"}	{"cdr3": "CASAGPGNTIYF", "cdr3_old": "CASAGPGNTIYF", "fixNeeded": false, "good": true, "jCanonical": true, "jFixType": "NoFixNeeded", "jId": "TRBJ1-3*01", "jStart": 6, "vCanonical": true, "vEnd": 3, "vFixType": "NoFixNeeded", "vId": "TRBV19*01"}	medulla2	8	2	CASGGSGNTIYF	TRBV19		TRBJ1-3	2
TRB	CASSGGNTIYF	TRBV28*01	TRBJ1-3*01	HomoSapiens	HLA-A*01:01	B2M	MHCI	LTDEMIAQY	Spike	SARS-CoV-2	https://github.com/antigenomics/vdjdb-db/issues/326	{"frequency": "", "identification": "dextramer-sort", "sequencing": "", "singlecell": "yes", "verification": ""}	{"cell.subset": "CD8+", "clone.id": "", "donor.MHC": "", "donor.MHC.method": "", "epitope.id": "", "replica.id": "", "samples.found": 1, "structure.id": "", "studies.found": 1, "study.id": "", "subject.cohort": "", "subject.id": "", "tissue": "PBMC"}	{"cdr3": "CASSGGNTIYF", "cdr3_old": "CASSGGNTIYF", "fixNeeded": false, "good": true, "jCanonical": true, "jFixType": "NoFixNeeded", "jId": "TRBJ1-3*01", "jStart": 5, "vCanonical": true, "vEnd": 4, "vFixType": "NoFixNeeded", "vId": "TRBV28*01"}	medulla2	8	2	CASGGSGNTIYF	TRBV19		TRBJ1-3	2
TRB	CASSASVGYTF	TRBV6-1*01	TRBJ1-2*01	HomoSapiens	HLA-DPA*01:03	HLA-DPB*04:01	MHCII	TFEYVSQPFLMDLE	Spike	SARS-CoV-2	PMID:35750048	{"frequency": "", "identification": "tetramer-sort", "sequencing": "sanger", "singlecell": "Single cell", "verification": ""}	{"cell.subset": "CD4+", "clone.id": "", "donor.MHC": "", "donor.MHC.method": "", "epitope.id": "S167-180", "replica.id": "", "samples.found": 1, "structure.id": "", "studies.found": 1, "study.id": "", "subject.cohort": "", "subject.id": "78.4", "tissue": "PBMC"}	{"cdr3": "CASSASVGYTF", "cdr3_old": "CASSASVGYTF", "fixNeeded": false, "good": true, "jCanonical": true, "jFixType": "NoFixNeeded", "jId": "TRBJ1-2*01", "jStart": 7, "vCanonical": true, "vEnd": 4, "vFixType": "NoFixNeeded", "vId": "TRBV6-1*01"}	basal ganglia	7	12340	CASMASAGYTF	TRBV19		TRBJ1-2	2
TRB	CASGEANTGELFF	TRBV12-3*01	TRBJ2-2*01	HomoSapiens	HLA-A*02:01	B2M	MHCI	YLQPRTFLL	Spike	SARS-CoV-2	https://github.com/antigenomics/vdjdb-db/issues/326	{"frequency": "", "identification": "dextramer-sort", "sequencing": "", "singlecell": "yes", "verification": ""}	{"cell.subset": "CD8+", "clone.id": "", "donor.MHC": "", "donor.MHC.method": "", "epitope.id": "", "replica.id": "", "samples.found": 1, "structure.id": "", "studies.found": 1, "study.id": "", "subject.cohort": "", "subject.id": "", "tissue": "PBMC"}	{"cdr3": "CASGEANTGELFF", "cdr3_old": "CASGEANTGELFF", "fixNeeded": false, "good": true, "jCanonical": true, "jFixType": "NoFixNeeded", "jId": "TRBJ2-2*01", "jStart": 6, "vCanonical": true, "vEnd": 3, "vFixType": "NoFixNeeded", "vId": "TRBV12-3*01"}	medulla2	5	24472	CASRPANTGELFF	TRBV27		TRBJ2-2	2
TRB	CASGTANTGELFF	TRBV7-9*01	TRBJ2-2*01	HomoSapiens	HLA-A*02	B2M	MHCI	YLQPRTFLL	Spike	SARS-CoV-2	https://github.com/antigenomics/vdjdb-db/issues/323	{"frequency": "0.700462657", "identification": "tetramer-sort", "sequencing": "amplicon-seq", "singlecell": "", "verification": ""}	{"cell.subset": "", "clone.id": "", "donor.MHC": "", "donor.MHC.method": "", "epitope.id": "", "replica.id": "", "samples.found": 1, "structure.id": "", "studies.found": 1, "study.id": "", "subject.cohort": "", "subject.id": "F014a_YLQ", "tissue": ""}	{"cdr3": "CASGTANTGELFF", "cdr3_old": "CASGTANTGELFF", "fixNeeded": false, "good": true, "jCanonical": true, "jFixType": "NoFixNeeded", "jId": "TRBJ2-2*01", "jStart": 6, "vCanonical": true, "vEnd": 3, "vFixType": "NoFixNeeded", "vId": "TRBV7-9*01"}	medulla2	5	24472	CASRPANTGELFF	TRBV27		TRBJ2-2	2
TRB	CASNHANTGELFF	TRBV9*01	TRBJ2-2*01	HomoSapiens	HLA-A*02	B2M	MHCI	YLQPRTFLL	Spike	SARS-CoV-2	https://github.com/antigenomics/vdjdb-db/issues/315	{"frequency": "0.002750929", "identification": "cultured-T-cells,tetramer-sort", "sequencing": "amplicon-seq", "singlecell": "", "verification": ""}	{"cell.subset": "", "clone.id": "", "donor.MHC": "HLA-A*02:01:01:01;24:02:01:02L, HLA-B*15:01:01:01;39:01:01:05, HLA-C*03:04:01:01;12:03:01:01, HLA-DRB1*03:01:01:03;04:01:01:01, HLA-DRB3*02:02:01:10, HLA-DRB4*01:03:01, HLA-DQB1*02:01:01:01/02:163N;03:02P", "donor.MHC.method": "", "epitope.id": "", "replica.id": "", "samples.found": 1, "structure.id": "", "studies.found": 1, "study.id": "", "subje…	{"cdr3": "CASNHANTGELFF", "cdr3_old": "CASNHANTGELFF", "fixNeeded": false, "good": true, "jCanonical": true, "jFixType": "NoFixNeeded", "jId": "TRBJ2-2*01", "jStart": 6, "vCanonical": true, "vEnd": 3, "vFixType": "NoFixNeeded", "vId": "TRBV9*01"}	medulla2	5	24472	CASRPANTGELFF	TRBV27		TRBJ2-2	2
TRB	CASNNANTGELFF	TRBV7-9*01	TRBJ2-2*01	HomoSapiens	HLA-A*02:01	B2M	MHCI	YLQPRTFLL	Spike	SARS-CoV-2	PMID:33951417	{"frequency": "2/12", "identification": "tetramer-sort", "sequencing": "sanger", "singlecell": "yes", "verification": ""}	{"cell.subset": "CD8+", "clone.id": "", "donor.MHC": "", "donor.MHC.method": "", "epitope.id": "S269", "replica.id": "", "samples.found": 1, "structure.id": "", "studies.found": 1, "study.id": "", "subject.cohort": "", "subject.id": "CA19", "tissue": "PBMC"}	{"cdr3": "CASNNANTGELFF", "cdr3_old": "CASNNANTGELFF", "fixNeeded": false, "good": true, "jCanonical": true, "jFixType": "NoFixNeeded", "jId": "TRBJ2-2*01", "jStart": 6, "vCanonical": true, "vEnd": 3, "vFixType": "NoFixNeeded", "vId": "TRBV7-9*01"}	medulla2	5	24472	CASRPANTGELFF	TRBV27		TRBJ2-2	2
TRB	CASPDANTGELFF	TRBV2*01	TRBJ2-2*01	HomoSapiens	HLA-A*02:01	B2M	MHCI	YLQPRTFLL	Spike	SARS-CoV-2	https://github.com/antigenomics/vdjdb-db/issues/326	{"frequency": "", "identification": "dextramer-sort", "sequencing": "", "singlecell": "yes", "verification": ""}	{"cell.subset": "CD8+", "clone.id": "", "donor.MHC": "", "donor.MHC.method": "", "epitope.id": "", "replica.id": "", "samples.found": 1, "structure.id": "", "studies.found": 1, "study.id": "", "subject.cohort": "", "subject.id": "", "tissue": "PBMC"}	{"cdr3": "CASPDANTGELFF", "cdr3_old": "CASPDANTGELFF", "fixNeeded": false, "good": true, "jCanonical": true, "jFixType": "NoFixNeeded", "jId": "TRBJ2-2*01", "jStart": 6, "vCanonical": true, "vEnd": 3, "vFixType": "NoFixNeeded", "vId": "TRBV2*01"}	medulla2	5	24472	CASRPANTGELFF	TRBV27		TRBJ2-2	2
TRB	CASPEANTGELFF	TRBV2*01	TRBJ2-2*01	HomoSapiens	HLA-A*02	B2M	MHCI	YLQPRTFLL	Spike	SARS-CoV-2	https://github.com/antigenomics/vdjdb-db/issues/315	{"frequency": "0.001751135", "identification": "cultured-T-cells,tetramer-sort", "sequencing": "amplicon-seq", "singlecell": "", "verification": ""}	{"cell.subset": "", "clone.id": "", "donor.MHC": "HLA-A*02:01:01G;31:01:02G, HLA-B*27:05:02G;39:01:01G, HLA-C*01:02:01G;12:03:01G, HLA-DRB1*01:01:01G;11:01:01G, HLA-DQB1*03:01:01G;05:01:01G", "donor.MHC.method": "", "epitope.id": "", "replica.id": "", "samples.found": 1, "structure.id": "", "studies.found": 1, "study.id": "", "subject.cohort": "COVID-19 convalescent patient", "subject.id": "p1484…	{"cdr3": "CASPEANTGELFF", "cdr3_old": "CASPEANTGELFF", "fixNeeded": false, "good": true, "jCanonical": true, "jFixType": "NoFixNeeded", "jId": "TRBJ2-2*01", "jStart": 6, "vCanonical": true, "vEnd": 3, "vFixType": "NoFixNeeded", "vId": "TRBV2*01"}	medulla2	5	24472	CASRPANTGELFF	TRBV27		TRBJ2-2	2
TRB	CASQDANTGELFF	TRBV19*01	TRBJ2-2*01	HomoSapiens	HLA-A*02	B2M	MHCI	YLQPRTFLL	Spike	SARS-CoV-2	https://github.com/antigenomics/vdjdb-db/issues/323	{"frequency": "0.001107624", "identification": "tetramer-sort", "sequencing": "amplicon-seq", "singlecell": "", "verification": ""}	{"cell.subset": "", "clone.id": "", "donor.MHC": "", "donor.MHC.method": "", "epitope.id": "", "replica.id": "", "samples.found": 1, "structure.id": "", "studies.found": 1, "study.id": "", "subject.cohort": "", "subject.id": "F019a_YLQ", "tissue": ""}	{"cdr3": "CASQDANTGELFF", "cdr3_old": "CASQDANTGELFF", "fixNeeded": false, "good": true, "jCanonical": true, "jFixType": "NoFixNeeded", "jId": "TRBJ2-2*01", "jStart": 6, "vCanonical": true, "vEnd": 3, "vFixType": "NoFixNeeded", "vId": "TRBV19*01"}	medulla2	5	24472	CASRPANTGELFF	TRBV27		TRBJ2-2	2
TRB	CASQEANTGELFF	TRBV19*01	TRBJ2-2*01	HomoSapiens	HLA-A*02:01	B2M	MHCI	YLQPRTFLL	Spike	SARS-CoV-2	https://doi.org/10.1016/j.xcrm.2023.101017	{"frequency": "1/32", "identification": "tetramer-sort", "sequencing": "sanger", "singlecell": "yes", "verification": ""}	{"cell.subset": "CD8+", "clone.id": "", "donor.MHC": "", "donor.MHC.method": "", "epitope.id": "S269", "replica.id": "", "samples.found": 1, "structure.id": "", "studies.found": 1, "study.id": "", "subject.cohort": "", "subject.id": "P81", "tissue": "PBMC"}	{"cdr3": "CASQEANTGELFF", "cdr3_old": "CASQEANTGELFF", "fixNeeded": false, "good": true, "jCanonical": true, "jFixType": "NoFixNeeded", "jId": "TRBJ2-2*01", "jStart": 6, "vCanonical": true, "vEnd": 3, "vFixType": "NoFixNeeded", "vId": "TRBV19*01"}	medulla2	5	24472	CASRPANTGELFF	TRBV27		TRBJ2-2	2
TRB	CASQQANTGELFF	TRBV19*01	TRBJ2-2*01	HomoSapiens	HLA-A*02	B2M	MHCI	YLQPRTFLL	Spike	SARS-CoV-2	https://github.com/antigenomics/vdjdb-db/issues/315	{"frequency": "0.00379924", "identification": "cultured-T-cells,tetramer-sort", "sequencing": "amplicon-seq", "singlecell": "", "verification": ""}	{"cell.subset": "", "clone.id": "", "donor.MHC": "HLA-A*02:01:01:01;02:01:01:01, HLA-B*44:02:01:01;50:01:01:02, HLA-C*04:01:01;05:01:01:02, HLA-DRB1*11*04:05:01;12:01P, HLA-DRB3*02:02:01:09, HLA-DRB4*01:03:01, HLA-DQB1*03:01;03:02P", "donor.MHC.method": "", "epitope.id": "", "replica.id": "", "samples.found": 1, "structure.id": "", "studies.found": 1, "study.id": "", "subject.cohort": "COVID-19 c…	{"cdr3": "CASQQANTGELFF", "cdr3_old": "CASQQANTGELFF", "fixNeeded": false, "good": true, "jCanonical": true, "jFixType": "NoFixNeeded", "jId": "TRBJ2-2*01", "jStart": 6, "vCanonical": true, "vEnd": 3, "vFixType": "NoFixNeeded", "vId": "TRBV19*01"}	medulla2	5	24472	CASRPANTGELFF	TRBV27		TRBJ2-2	2
TRB	CASQTANTGELFF	TRBV12-3*01	TRBJ2-2*01	HomoSapiens	HLA-A*02:01	B2M	MHCI	YLQPRTFLL	Spike	SARS-CoV-2	PMID:35750048	{"frequency": "", "identification": "tetramer-sort", "sequencing": "sanger", "singlecell": "Single cell", "verification": ""}	{"cell.subset": "CD8+", "clone.id": "", "donor.MHC": "", "donor.MHC.method": "", "epitope.id": "S269-277", "replica.id": "", "samples.found": 1, "structure.id": "", "studies.found": 1, "study.id": "", "subject.cohort": "", "subject.id": "HT1M6", "tissue": "PBMC"}	{"cdr3": "CASQTANTGELFF", "cdr3_old": "CASQTANTGELFF", "fixNeeded": false, "good": true, "jCanonical": true, "jFixType": "NoFixNeeded", "jId": "TRBJ2-2*01", "jStart": 6, "vCanonical": true, "vEnd": 3, "vFixType": "NoFixNeeded", "vId": "TRBV12-3*01"}	medulla2	5	24472	CASRPANTGELFF	TRBV27		TRBJ2-2	2
TRB	CASREGNTGELFF	TRBV4-2*01	TRBJ2-2*01	HomoSapiens	HLA-A*02	B2M	MHCI	YLQPRTFLL	Spike	SARS-CoV-2	https://github.com/antigenomics/vdjdb-db/issues/315	{"frequency": "0.007527926", "identification": "cultured-T-cells,tetramer-sort", "sequencing": "amplicon-seq", "singlecell": "", "verification": ""}	{"cell.subset": "", "clone.id": "", "donor.MHC": "HLA-A*01:01:01:01;02:01:01:01, HLA-B*35:01:01:05;35:02:01:02, HLA-C*04:01:01:06;06:02:01:01, HLA-DRB1*11:01:01:01;11:04:01, HLA-DRB3*02:02:01:04;02:02:01:04, HLA-DQB1*03:01;03:01P", "donor.MHC.method": "", "epitope.id": "", "replica.id": "", "samples.found": 1, "structure.id": "", "studies.found": 1, "study.id": "", "subject.cohort": "COVID-19 con…	{"cdr3": "CASREGNTGELFF", "cdr3_old": "CASREGNTGELFF", "fixNeeded": false, "good": true, "jCanonical": true, "jFixType": "NoFixNeeded", "jId": "TRBJ2-2*01", "jStart": 6, "vCanonical": true, "vEnd": 3, "vFixType": "NoFixNeeded", "vId": "TRBV4-2*01"}	medulla2	5	24472	CASRPANTGELFF	TRBV27		TRBJ2-2	2
TRB	CASRGATNTGELFF	TRBV28*01	TRBJ2-2*01	HomoSapiens	HLA-A*02:01	B2M	MHCI	TIVEVQPQL	ORF1ab	SARS-CoV-2	PMID:34793243	{"frequency": "", "identification": "tetramer-sort", "sequencing": "amplicon-seq", "singlecell": "yes", "verification": ""}	{"cell.subset": "CD8+", "clone.id": "", "donor.MHC": "", "donor.MHC.method": "", "epitope.id": "", "replica.id": "", "samples.found": 1, "structure.id": "", "studies.found": 1, "study.id": "", "subject.cohort": "", "subject.id": "", "tissue": "PBMC"}	{"cdr3": "CASRGATNTGELFF", "cdr3_old": "CASRGATNTGELFF", "fixNeeded": false, "good": true, "jCanonical": true, "jFixType": "NoFixNeeded", "jId": "TRBJ2-2*01", "jStart": 7, "vCanonical": true, "vEnd": 3, "vFixType": "NoFixNeeded", "vId": "TRBV28*01"}	medulla2	5	24472	CASRPANTGELFF	TRBV27		TRBJ2-2	2
TRB	CASRVENTGELFF	TRBV7-8*01	TRBJ2-2*01	HomoSapiens	HLA-A*02:01	B2M	MHCI	YLQPRTFLL	Spike	SARS-CoV-2	https://doi.org/10.1016/j.xcrm.2023.101017	{"frequency": "1/9", "identification": "tetramer-sort", "sequencing": "sanger", "singlecell": "yes", "verification": ""}	{"cell.subset": "CD8+", "clone.id": "", "donor.MHC": "", "donor.MHC.method": "", "epitope.id": "S269", "replica.id": "", "samples.found": 1, "structure.id": "", "studies.found": 1, "study.id": "", "subject.cohort": "", "subject.id": "P87", "tissue": "PBMC"}	{"cdr3": "CASRVENTGELFF", "cdr3_old": "CASRVENTGELFF", "fixNeeded": false, "good": true, "jCanonical": true, "jFixType": "NoFixNeeded", "jId": "TRBJ2-2*01", "jStart": 6, "vCanonical": true, "vEnd": 3, "vFixType": "NoFixNeeded", "vId": "TRBV7-8*01"}	medulla2	5	24472	CASRPANTGELFF	TRBV27		TRBJ2-2	2
TRB	CASSDANTGELFF	TRBV7-9*01	TRBJ2-2*01	HomoSapiens	HLA-A*02:01	B2M	MHCI	YLQPRTFLL	Spike	SARS-CoV-2	https://github.com/antigenomics/vdjdb-db/issues/326	{"frequency": "", "identification": "dextramer-sort", "sequencing": "", "singlecell": "yes", "verification": ""}	{"cell.subset": "CD8+", "clone.id": "", "donor.MHC": "", "donor.MHC.method": "", "epitope.id": "", "replica.id": "", "samples.found": 1, "structure.id": "", "studies.found": 1, "study.id": "", "subject.cohort": "", "subject.id": "", "tissue": "PBMC"}	{"cdr3": "CASSDANTGELFF", "cdr3_old": "CASSDANTGELFF", "fixNeeded": false, "good": true, "jCanonical": true, "jFixType": "NoFixNeeded", "jId": "TRBJ2-2*01", "jStart": 6, "vCanonical": true, "vEnd": 4, "vFixType": "NoFixNeeded", "vId": "TRBV7-9*01"}	medulla2	5	24472	CASRPANTGELFF	TRBV27		TRBJ2-2	2
TRB	CASSEANTGELFF	TRBV7-9*01	TRBJ2-2*01	HomoSapiens	HLA-A*02	B2M	MHCI	YLQPRTFLL	Spike	SARS-CoV-2	https://github.com/antigenomics/vdjdb-db/issues/315	{"frequency": "0.002321272", "identification": "cultured-T-cells,tetramer-sort", "sequencing": "amplicon-seq", "singlecell": "", "verification": ""}	{"cell.subset": "", "clone.id": "", "donor.MHC": "HLA-A*02:01:01G;31:01:02G, HLA-B*27:05:02G;39:01:01G, HLA-C*01:02:01G;12:03:01G, HLA-DRB1*01:01:01G;11:01:01G, HLA-DQB1*03:01:01G;05:01:01G", "donor.MHC.method": "", "epitope.id": "", "replica.id": "", "samples.found": 1, "structure.id": "", "studies.found": 1, "study.id": "", "subject.cohort": "COVID-19 convalescent patient", "subject.id": "p1484…	{"cdr3": "CASSEANTGELFF", "cdr3_old": "CASSEANTGELFF", "fixNeeded": false, "good": true, "jCanonical": true, "jFixType": "NoFixNeeded", "jId": "TRBJ2-2*01", "jStart": 6, "vCanonical": true, "vEnd": 4, "vFixType": "NoFixNeeded", "vId": "TRBV7-9*01"}	medulla2	5	24472	CASRPANTGELFF	TRBV27		TRBJ2-2	2
TRB	CASSLANTGELFF	TRBV7-9*01	TRBJ2-2*01	HomoSapiens	HLA-A*02:01	B2M	MHCI	YLQPRTFLL	Spike	SARS-CoV-2	https://doi.org/10.1016/j.xcrm.2023.101017	{"frequency": "2/30", "identification": "tetramer-sort", "sequencing": "sanger", "singlecell": "yes", "verification": ""}	{"cell.subset": "CD8+", "clone.id": "", "donor.MHC": "", "donor.MHC.method": "", "epitope.id": "S269", "replica.id": "", "samples.found": 1, "structure.id": "", "studies.found": 1, "study.id": "", "subject.cohort": "", "subject.id": "P24", "tissue": "PBMC"}	{"cdr3": "CASSLANTGELFF", "cdr3_old": "CASSLANTGELFF", "fixNeeded": false, "good": true, "jCanonical": true, "jFixType": "NoFixNeeded", "jId": "TRBJ2-2*01", "jStart": 6, "vCanonical": true, "vEnd": 5, "vFixType": "NoFixNeeded", "vId": "TRBV7-9*01"}	medulla2	5	24472	CASRPANTGELFF	TRBV27		TRBJ2-2	2
TRB	CASSNANTGELFF	TRBV7-9*01	TRBJ2-2*01	HomoSapiens	HLA-A*02	B2M	MHCI	YLQPRTFLL	Spike	SARS-CoV-2	https://github.com/antigenomics/vdjdb-db/issues/315	{"frequency": "0.025994801", "identification": "cultured-T-cells,tetramer-sort", "sequencing": "amplicon-seq", "singlecell": "", "verification": ""}	{"cell.subset": "", "clone.id": "", "donor.MHC": "HLA-A*02:01:01:01;02:01:01:01, HLA-B*44:02:01:01;50:01:01:02, HLA-C*04:01:01;05:01:01:02, HLA-DRB1*11*04:05:01;12:01P, HLA-DRB3*02:02:01:09, HLA-DRB4*01:03:01, HLA-DQB1*03:01;03:02P", "donor.MHC.method": "", "epitope.id": "", "replica.id": "", "samples.found": 1, "structure.id": "", "studies.found": 1, "study.id": "", "subject.cohort": "COVID-19 c…	{"cdr3": "CASSNANTGELFF", "cdr3_old": "CASSNANTGELFF", "fixNeeded": false, "good": true, "jCanonical": true, "jFixType": "NoFixNeeded", "jId": "TRBJ2-2*01", "jStart": 6, "vCanonical": true, "vEnd": 4, "vFixType": "NoFixNeeded", "vId": "TRBV7-9*01"}	medulla2	5	24472	CASRPANTGELFF	TRBV27		TRBJ2-2	2
TRB	CASSYANTGELFF	TRBV7-9*01	TRBJ2-2*01	HomoSapiens	HLA-A*02:01	B2M	MHCI	YLQPRTFLL	Spike	SARS-CoV-2	https://doi.org/10.1016/j.xcrm.2023.101017	{"frequency": "1/13", "identification": "tetramer-sort", "sequencing": "sanger", "singlecell": "yes", "verification": ""}	{"cell.subset": "CD8+", "clone.id": "", "donor.MHC": "", "donor.MHC.method": "", "epitope.id": "S269", "replica.id": "", "samples.found": 1, "structure.id": "", "studies.found": 1, "study.id": "", "subject.cohort": "", "subject.id": "P36", "tissue": "PBMC"}	{"cdr3": "CASSYANTGELFF", "cdr3_old": "CASSYANTGELFF", "fixNeeded": false, "good": true, "jCanonical": true, "jFixType": "NoFixNeeded", "jId": "TRBJ2-2*01", "jStart": 6, "vCanonical": true, "vEnd": 4, "vFixType": "NoFixNeeded", "vId": "TRBV7-9*01"}	medulla2	5	24472	CASRPANTGELFF	TRBV27		TRBJ2-2	2
TRB	CASTDANTGELFF	TRBV6-5*01	TRBJ2-2*01	HomoSapiens	HLA-A*02:01	B2M	MHCI	YLQPRTFLL	Spike	SARS-CoV-2	https://doi.org/10.1016/j.xcrm.2023.101017	{"frequency": "1/31", "identification": "tetramer-sort", "sequencing": "sanger", "singlecell": "yes", "verification": ""}	{"cell.subset": "CD8+", "clone.id": "", "donor.MHC": "", "donor.MHC.method": "", "epitope.id": "S269", "replica.id": "", "samples.found": 1, "structure.id": "", "studies.found": 1, "study.id": "", "subject.cohort": "", "subject.id": "P46", "tissue": "PBMC"}	{"cdr3": "CASTDANTGELFF", "cdr3_old": "CASTDANTGELFF", "fixNeeded": false, "good": true, "jCanonical": true, "jFixType": "NoFixNeeded", "jId": "TRBJ2-2*01", "jStart": 6, "vCanonical": true, "vEnd": 3, "vFixType": "NoFixNeeded", "vId": "TRBV6-5*01"}	medulla2	5	24472	CASRPANTGELFF	TRBV27		TRBJ2-2	2
TRB	CASTPLNTGELFF	TRBV2*01	TRBJ2-2*01	HomoSapiens	HLA-A*02	B2M	MHCI	YLQPRTFLL	Spike	SARS-CoV-2	https://github.com/antigenomics/vdjdb-db/issues/315	{"frequency": "0.010111524", "identification": "cultured-T-cells,tetramer-sort", "sequencing": "amplicon-seq", "singlecell": "", "verification": ""}	{"cell.subset": "", "clone.id": "", "donor.MHC": "HLA-A*02:01:01:01;24:02:01:02L, HLA-B*15:01:01:01;39:01:01:05, HLA-C*03:04:01:01;12:03:01:01, HLA-DRB1*03:01:01:03;04:01:01:01, HLA-DRB3*02:02:01:10, HLA-DRB4*01:03:01, HLA-DQB1*02:01:01:01/02:163N;03:02P", "donor.MHC.method": "", "epitope.id": "", "replica.id": "", "samples.found": 1, "structure.id": "", "studies.found": 1, "study.id": "", "subje…	{"cdr3": "CASTPLNTGELFF", "cdr3_old": "CASTPLNTGELFF", "fixNeeded": false, "good": true, "jCanonical": true, "jFixType": "NoFixNeeded", "jId": "TRBJ2-2*01", "jStart": 6, "vCanonical": true, "vEnd": 3, "vFixType": "NoFixNeeded", "vId": "TRBV2*01"}	medulla2	5	24472	CASRPANTGELFF	TRBV27		TRBJ2-2	2
TRB	CASGTGGTETQYF	TRBV28*01	TRBJ2-5*01	HomoSapiens	HLA-A*01:01	B2M	MHCI	TTDPSFLGRY	NSP3	SARS-CoV-2	https://github.com/antigenomics/vdjdb-db/issues/326	{"frequency": "", "identification": "dextramer-sort", "sequencing": "", "singlecell": "yes", "verification": ""}	{"cell.subset": "CD8+", "clone.id": "", "donor.MHC": "", "donor.MHC.method": "", "epitope.id": "", "replica.id": "", "samples.found": 1, "structure.id": "", "studies.found": 1, "study.id": "", "subject.cohort": "", "subject.id": "", "tissue": "PBMC"}	{"cdr3": "CASGTGGTETQYF", "cdr3_old": "CASGTGGTETQYF", "fixNeeded": false, "good": true, "jCanonical": true, "jFixType": "NoFixNeeded", "jId": "TRBJ2-5*01", "jStart": 8, "vCanonical": true, "vEnd": 3, "vFixType": "NoFixNeeded", "vId": "TRBV28*01"}	frontal cortex	2	12630	CASRTGGTDTQYF	TRBV19	TRBD1	TRBJ2-3	2
TRB	CASRMGHTDTQYF	TRBV7-8*01	TRBJ2-3*01	HomoSapiens	HLA-A*02:01	B2M	MHCI	FMIDVQQWG	ORF1ab	SARS-CoV-2	PMID:34793243	{"frequency": "", "identification": "tetramer-sort", "sequencing": "amplicon-seq", "singlecell": "yes", "verification": ""}	{"cell.subset": "CD8+", "clone.id": "", "donor.MHC": "", "donor.MHC.method": "", "epitope.id": "", "replica.id": "", "samples.found": 1, "structure.id": "", "studies.found": 1, "study.id": "", "subject.cohort": "", "subject.id": "", "tissue": "PBMC"}	{"cdr3": "CASRMGHTDTQYF", "cdr3_old": "CASRMGHTDTQYF", "fixNeeded": false, "good": true, "jCanonical": true, "jFixType": "NoFixNeeded", "jId": "TRBJ2-3*01", "jStart": 7, "vCanonical": true, "vEnd": 3, "vFixType": "NoFixNeeded", "vId": "TRBV7-8*01"}	frontal cortex	2	12630	CASRTGGTDTQYF	TRBV19	TRBD1	TRBJ2-3	2
TRB	CASSATGGTDTQYF	TRBV9*01	TRBJ2-3*01	HomoSapiens	HLA-A*02:01	B2M	MHCI	ALWEIQQVV	ORF1ab	SARS-CoV-2	PMID:34793243	{"frequency": "", "identification": "tetramer-sort", "sequencing": "amplicon-seq", "singlecell": "yes", "verification": ""}	{"cell.subset": "CD8+", "clone.id": "", "donor.MHC": "", "donor.MHC.method": "", "epitope.id": "", "replica.id": "", "samples.found": 1, "structure.id": "", "studies.found": 1, "study.id": "", "subject.cohort": "", "subject.id": "", "tissue": "PBMC"}	{"cdr3": "CASSATGGTDTQYF", "cdr3_old": "CASSATGGTDTQYF", "fixNeeded": false, "good": true, "jCanonical": true, "jFixType": "NoFixNeeded", "jId": "TRBJ2-3*01", "jStart": 8, "vCanonical": true, "vEnd": 4, "vFixType": "NoFixNeeded", "vId": "TRBV9*01"}	frontal cortex	2	12630	CASRTGGTDTQYF	TRBV19	TRBD1	TRBJ2-3	2
TRB	CASSPTGGTDTQYF	TRBV9*01	TRBJ2-3*01	HomoSapiens	HLA-A*02:01	B2M	MHCI	ALWEIQQVV	ORF1ab	SARS-CoV-2	PMID:34793243	{"frequency": "", "identification": "tetramer-sort", "sequencing": "amplicon-seq", "singlecell": "yes", "verification": ""}	{"cell.subset": "CD8+", "clone.id": "", "donor.MHC": "", "donor.MHC.method": "", "epitope.id": "", "replica.id": "", "samples.found": 1, "structure.id": "", "studies.found": 1, "study.id": "", "subject.cohort": "", "subject.id": "", "tissue": "PBMC"}	{"cdr3": "CASSPTGGTDTQYF", "cdr3_old": "CASSPTGGTDTQYF", "fixNeeded": false, "good": true, "jCanonical": true, "jFixType": "NoFixNeeded", "jId": "TRBJ2-3*01", "jStart": 8, "vCanonical": true, "vEnd": 4, "vFixType": "NoFixNeeded", "vId": "TRBV9*01"}	frontal cortex	2	12630	CASRTGGTDTQYF	TRBV19	TRBD1	TRBJ2-3	2
TRB	CASTKGGTDTQYF	TRBV6-2*01	TRBJ2-3*01	HomoSapiens	HLA-A*01:01	B2M	MHCI	TTDPSFLGRY	NSP3	SARS-CoV-2	https://github.com/antigenomics/vdjdb-db/issues/326	{"frequency": "", "identification": "dextramer-sort", "sequencing": "", "singlecell": "yes", "verification": ""}	{"cell.subset": "CD8+", "clone.id": "", "donor.MHC": "", "donor.MHC.method": "", "epitope.id": "", "replica.id": "", "samples.found": 1, "structure.id": "", "studies.found": 1, "study.id": "", "subject.cohort": "", "subject.id": "", "tissue": "PBMC"}	{"cdr3": "CASTKGGTDTQYF", "cdr3_old": "CASTKGGTDTQYF", "fixNeeded": false, "good": true, "jCanonical": true, "jFixType": "NoFixNeeded", "jId": "TRBJ2-3*01", "jStart": 7, "vCanonical": true, "vEnd": 3, "vFixType": "NoFixNeeded", "vId": "TRBV6-2*01"}	frontal cortex	2	12630	CASRTGGTDTQYF	TRBV19	TRBD1	TRBJ2-3	2
TRB	CASAGTENTGELFF	TRBV9*01	TRBJ2-2*01	HomoSapiens	HLA-A*02:01	B2M	MHCI	VMVELVAEL	ORF1ab	SARS-CoV-2	PMID:34793243	{"frequency": "", "identification": "tetramer-sort", "sequencing": "amplicon-seq", "singlecell": "yes", "verification": ""}	{"cell.subset": "CD8+", "clone.id": "", "donor.MHC": "", "donor.MHC.method": "", "epitope.id": "", "replica.id": "", "samples.found": 1, "structure.id": "", "studies.found": 1, "study.id": "", "subject.cohort": "", "subject.id": "", "tissue": "PBMC"}	{"cdr3": "CASAGTENTGELFF", "cdr3_old": "CASAGTENTGELFF", "fixNeeded": false, "good": true, "jCanonical": true, "jFixType": "NoFixNeeded", "jId": "TRBJ2-2*01", "jStart": 7, "vCanonical": true, "vEnd": 3, "vFixType": "NoFixNeeded", "vId": "TRBV9*01"}	basal ganglia	6	13254	CASSAGTTNTGELFF	TRBV12-3	TRBD1	TRBJ2-2	2
TRB	CASAGTSNTGELFF	TRBV7-9*01	TRBJ2-2*01	HomoSapiens	HLA-A*01:01	B2M	MHCI	VSDGTHWFV	Spike	SARS-CoV-2	PMID:34793243	{"frequency": "", "identification": "tetramer-sort", "sequencing": "amplicon-seq", "singlecell": "yes", "verification": ""}	{"cell.subset": "CD8+", "clone.id": "", "donor.MHC": "", "donor.MHC.method": "", "epitope.id": "", "replica.id": "", "samples.found": 1, "structure.id": "", "studies.found": 1, "study.id": "", "subject.cohort": "", "subject.id": "", "tissue": "PBMC"}	{"cdr3": "CASAGTSNTGELFF", "cdr3_old": "CASAGTSNTGELFF", "fixNeeded": false, "good": true, "jCanonical": true, "jFixType": "NoFixNeeded", "jId": "TRBJ2-2*01", "jStart": 7, "vCanonical": true, "vEnd": 3, "vFixType": "NoFixNeeded", "vId": "TRBV7-9*01"}	basal ganglia	6	13254	CASSAGTTNTGELFF	TRBV12-3	TRBD1	TRBJ2-2	2
TRB	CASSAGHMNTGELFF	TRBV7-9*01	TRBJ2-2*01	HomoSapiens	HLA-A*02:01	B2M	MHCI	TVYEKLKPV	ORF1ab	SARS-CoV-2	PMID:34793243	{"frequency": "", "identification": "tetramer-sort", "sequencing": "amplicon-seq", "singlecell": "yes", "verification": ""}	{"cell.subset": "CD8+", "clone.id": "", "donor.MHC": "", "donor.MHC.method": "", "epitope.id": "", "replica.id": "", "samples.found": 1, "structure.id": "", "studies.found": 1, "study.id": "", "subject.cohort": "", "subject.id": "", "tissue": "PBMC"}	{"cdr3": "CASSAGHMNTGELFF", "cdr3_old": "CASSAGHMNTGELFF", "fixNeeded": false, "good": true, "jCanonical": true, "jFixType": "NoFixNeeded", "jId": "TRBJ2-2*01", "jStart": 8, "vCanonical": true, "vEnd": 4, "vFixType": "NoFixNeeded", "vId": "TRBV7-9*01"}	basal ganglia	6	13254	CASSAGTTNTGELFF	TRBV12-3	TRBD1	TRBJ2-2	2
TRB	CASSPGTSNTGELFF	TRBV7-8*01	TRBJ2-2*01	HomoSapiens	HLA-A*01:01	B2M	MHCI	TTDPSFLGRY	NSP3	SARS-CoV-2	https://github.com/antigenomics/vdjdb-db/issues/326	{"frequency": "", "identification": "dextramer-sort", "sequencing": "", "singlecell": "yes", "verification": ""}	{"cell.subset": "CD8+", "clone.id": "", "donor.MHC": "", "donor.MHC.method": "", "epitope.id": "", "replica.id": "", "samples.found": 1, "structure.id": "", "studies.found": 1, "study.id": "", "subject.cohort": "", "subject.id": "", "tissue": "PBMC"}	{"cdr3": "CASSPGTSNTGELFF", "cdr3_old": "CASSPGTSNTGELFF", "fixNeeded": false, "good": true, "jCanonical": true, "jFixType": "NoFixNeeded", "jId": "TRBJ2-2*01", "jStart": 8, "vCanonical": true, "vEnd": 4, "vFixType": "NoFixNeeded", "vId": "TRBV7-8*01"}	basal ganglia	6	13254	CASSAGTTNTGELFF	TRBV12-3	TRBD1	TRBJ2-2	2
TRB	CASSLAGYEQYF	TRBV5-1*01	TRBJ2-7*01	HomoSapiens	HLA-A*01:01	B2M	MHCI	LTDEMIAQY	Spike	SARS-CoV-2	https://github.com/antigenomics/vdjdb-db/issues/326	{"frequency": "", "identification": "dextramer-sort", "sequencing": "", "singlecell": "yes", "verification": ""}	{"cell.subset": "CD8+", "clone.id": "", "donor.MHC": "", "donor.MHC.method": "", "epitope.id": "", "replica.id": "", "samples.found": 1, "structure.id": "", "studies.found": 1, "study.id": "", "subject.cohort": "", "subject.id": "", "tissue": "PBMC"}	{"cdr3": "CASSLAGYEQYF", "cdr3_old": "CASSLAGYEQYF", "fixNeeded": false, "good": true, "jCanonical": true, "jFixType": "NoFixNeeded", "jId": "TRBJ2-7*01", "jStart": 7, "vCanonical": true, "vEnd": 5, "vFixType": "NoFixNeeded", "vId": "TRBV5-1*01"}	medulla2	9	1441	CASSALAGYEQFF	TRBV19	TRBD2	TRBJ2-1	2
TRB	CASSLALAGNEQFF	TRBV7-9*01	TRBJ2-1*01	HomoSapiens	HLA-A*24:02	B2M	MHCI	FAMQMAYRF	Spike	SARS-CoV-2	PMID:34793243	{"frequency": "", "identification": "tetramer-sort", "sequencing": "amplicon-seq", "singlecell": "yes", "verification": ""}	{"cell.subset": "CD8+", "clone.id": "", "donor.MHC": "", "donor.MHC.method": "", "epitope.id": "", "replica.id": "", "samples.found": 1, "structure.id": "", "studies.found": 1, "study.id": "", "subject.cohort": "", "subject.id": "", "tissue": "PBMC"}	{"cdr3": "CASSLALAGNEQFF", "cdr3_old": "CASSLALAGNEQFF", "fixNeeded": false, "good": true, "jCanonical": true, "jFixType": "NoFixNeeded", "jId": "TRBJ2-1*01", "jStart": 9, "vCanonical": true, "vEnd": 5, "vFixType": "NoFixNeeded", "vId": "TRBV7-9*01"}	medulla2	9	1441	CASSALAGYEQFF	TRBV19	TRBD2	TRBJ2-1	2
TRB	CASSALTGPNTEAFF	TRBV25-1*01	TRBJ1-1*01	HomoSapiens	HLA-B*07:02	B2M	MHCI	IPTITQMNL	ORF1ab	SARS-CoV-2	PMID:34793243	{"frequency": "", "identification": "tetramer-sort", "sequencing": "amplicon-seq", "singlecell": "yes", "verification": ""}	{"cell.subset": "CD8+", "clone.id": "", "donor.MHC": "", "donor.MHC.method": "", "epitope.id": "", "replica.id": "", "samples.found": 1, "structure.id": "", "studies.found": 1, "study.id": "", "subject.cohort": "", "subject.id": "", "tissue": "PBMC"}	{"cdr3": "CASSALTGPNTEAFF", "cdr3_old": "CASSALTGPNTEAFF", "fixNeeded": false, "good": true, "jCanonical": true, "jFixType": "NoFixNeeded", "jId": "TRBJ1-1*01", "jStart": 9, "vCanonical": true, "vEnd": 4, "vFixType": "NoFixNeeded", "vId": "TRBV25-1*01"}	corpus callosum/gyrus cynguli	2	220	CASSAQTGANTEAFF	TRBV19	TRBD1	TRBJ1-1	2
TRB	CASSDQTGTNTEAFF	TRBV9*01	TRBJ1-1*01	HomoSapiens	HLA-A*03:01	B2M	MHCI	KTFPPTEPK	Nucleocapsid	SARS-CoV-2	PMID:35750048	{"frequency": "", "identification": "tetramer-sort", "sequencing": "sanger", "singlecell": "Single cell", "verification": ""}	{"cell.subset": "CD8+", "clone.id": "", "donor.MHC": "", "donor.MHC.method": "", "epitope.id": "N361-369", "replica.id": "", "samples.found": 1, "structure.id": "", "studies.found": 1, "study.id": "", "subject.cohort": "", "subject.id": "97.1", "tissue": "PBMC"}	{"cdr3": "CASSDQTGTNTEAFF", "cdr3_old": "CASSDQTGTNTEAFF", "fixNeeded": false, "good": true, "jCanonical": true, "jFixType": "NoFixNeeded", "jId": "TRBJ1-1*01", "jStart": 9, "vCanonical": true, "vEnd": 4, "vFixType": "NoFixNeeded", "vId": "TRBV9*01"}	corpus callosum/gyrus cynguli	2	220	CASSAQTGANTEAFF	TRBV19	TRBD1	TRBJ1-1	2
TRB	CASSYVTGANTEAFF	TRBV6-6*01	TRBJ1-1*01	HomoSapiens	HLA-A*02:01	B2M	MHCI	ALWEIQQVV	ORF1ab	SARS-CoV-2	PMID:34793243	{"frequency": "", "identification": "tetramer-sort", "sequencing": "amplicon-seq", "singlecell": "yes", "verification": ""}	{"cell.subset": "CD8+", "clone.id": "", "donor.MHC": "", "donor.MHC.method": "", "epitope.id": "", "replica.id": "", "samples.found": 1, "structure.id": "", "studies.found": 1, "study.id": "", "subject.cohort": "", "subject.id": "", "tissue": "PBMC"}	{"cdr3": "CASSYVTGANTEAFF", "cdr3_old": "CASSYVTGANTEAFF", "fixNeeded": false, "good": true, "jCanonical": true, "jFixType": "NoFixNeeded", "jId": "TRBJ1-1*01", "jStart": 9, "vCanonical": true, "vEnd": 5, "vFixType": "NoFixNeeded", "vId": "TRBV6-6*01"}	corpus callosum/gyrus cynguli	2	220	CASSAQTGANTEAFF	TRBV19	TRBD1	TRBJ1-1	2
TRB	CASSDGNTGELFF	TRBV5-1*01	TRBJ2-2*01	HomoSapiens	HLA-A*02	B2M	MHCI	YLQPRTFLL	Spike	SARS-CoV-2	https://github.com/antigenomics/vdjdb-db/issues/315	{"frequency": "0.017241379", "identification": "cultured-T-cells,tetramer-sort", "sequencing": "amplicon-seq", "singlecell": "", "verification": ""}	{"cell.subset": "", "clone.id": "", "donor.MHC": "HLA-A*01:01:01:01;02:01:01:01, HLA-B*35:01:01:05;35:02:01:02, HLA-C*04:01:01:06;06:02:01:01, HLA-DRB1*11:01:01:01;11:04:01, HLA-DRB3*02:02:01:04;02:02:01:04, HLA-DQB1*03:01;03:01P", "donor.MHC.method": "", "epitope.id": "", "replica.id": "", "samples.found": 1, "structure.id": "", "studies.found": 1, "study.id": "", "subject.cohort": "COVID-19 con…	{"cdr3": "CASSDGNTGELFF", "cdr3_old": "CASSDGNTGELFF", "fixNeeded": false, "good": true, "jCanonical": true, "jFixType": "NoFixNeeded", "jId": "TRBJ2-2*01", "jStart": 6, "vCanonical": true, "vEnd": 4, "vFixType": "NoFixNeeded", "vId": "TRBV5-1*01"}	medulla1	8	8	CASSDGTRNTGELFF	TRBV6-4	TRBD2	TRBJ2-2	2
TRB	CASSDGNTGELFF	TRBV5-1*01	TRBJ2-2*01	HomoSapiens	HLA-A*02	B2M	MHCI	YLQPRTFLL	Spike	SARS-CoV-2	https://github.com/antigenomics/vdjdb-db/issues/315	{"frequency": "0.017241379", "identification": "cultured-T-cells,tetramer-sort", "sequencing": "amplicon-seq", "singlecell": "", "verification": ""}	{"cell.subset": "", "clone.id": "", "donor.MHC": "HLA-A*01:01:01:01;02:01:01:01, HLA-B*35:01:01:05;35:02:01:02, HLA-C*04:01:01:06;06:02:01:01, HLA-DRB1*11:01:01:01;11:04:01, HLA-DRB3*02:02:01:04;02:02:01:04, HLA-DQB1*03:01;03:01P", "donor.MHC.method": "", "epitope.id": "", "replica.id": "", "samples.found": 1, "structure.id": "", "studies.found": 1, "study.id": "", "subject.cohort": "COVID-19 con…	{"cdr3": "CASSDGNTGELFF", "cdr3_old": "CASSDGNTGELFF", "fixNeeded": false, "good": true, "jCanonical": true, "jFixType": "NoFixNeeded", "jId": "TRBJ2-2*01", "jStart": 6, "vCanonical": true, "vEnd": 4, "vFixType": "NoFixNeeded", "vId": "TRBV5-1*01"}	cerebellum	8	2	CASSDGTRNTGELFF	TRBV6-3	TRBD2	TRBJ2-2	2
TRB	CASSDTNTGELFF	TRBV5-1*01	TRBJ2-2*01	HomoSapiens	HLA-A*02	B2M	MHCI	YLQPRTFLL	Spike	SARS-CoV-2	https://github.com/antigenomics/vdjdb-db/issues/315	{"frequency": "0.003156872", "identification": "cultured-T-cells,tetramer-sort", "sequencing": "amplicon-seq", "singlecell": "", "verification": ""}	{"cell.subset": "", "clone.id": "", "donor.MHC": "HLA-A*01:01:01:01;02:01:01:01, HLA-B*35:01:01:05;35:02:01:02, HLA-C*04:01:01:06;06:02:01:01, HLA-DRB1*11:01:01:01;11:04:01, HLA-DRB3*02:02:01:04;02:02:01:04, HLA-DQB1*03:01;03:01P", "donor.MHC.method": "", "epitope.id": "", "replica.id": "", "samples.found": 1, "structure.id": "", "studies.found": 1, "study.id": "", "subject.cohort": "COVID-19 con…	{"cdr3": "CASSDTNTGELFF", "cdr3_old": "CASSDTNTGELFF", "fixNeeded": false, "good": true, "jCanonical": true, "jFixType": "NoFixNeeded", "jId": "TRBJ2-2*01", "jStart": 6, "vCanonical": true, "vEnd": 4, "vFixType": "NoFixNeeded", "vId": "TRBV5-1*01"}	medulla1	8	8	CASSDGTRNTGELFF	TRBV6-4	TRBD2	TRBJ2-2	2
TRB	CASSDTNTGELFF	TRBV5-1*01	TRBJ2-2*01	HomoSapiens	HLA-A*02	B2M	MHCI	YLQPRTFLL	Spike	SARS-CoV-2	https://github.com/antigenomics/vdjdb-db/issues/315	{"frequency": "0.003156872", "identification": "cultured-T-cells,tetramer-sort", "sequencing": "amplicon-seq", "singlecell": "", "verification": ""}	{"cell.subset": "", "clone.id": "", "donor.MHC": "HLA-A*01:01:01:01;02:01:01:01, HLA-B*35:01:01:05;35:02:01:02, HLA-C*04:01:01:06;06:02:01:01, HLA-DRB1*11:01:01:01;11:04:01, HLA-DRB3*02:02:01:04;02:02:01:04, HLA-DQB1*03:01;03:01P", "donor.MHC.method": "", "epitope.id": "", "replica.id": "", "samples.found": 1, "structure.id": "", "studies.found": 1, "study.id": "", "subject.cohort": "COVID-19 con…	{"cdr3": "CASSDTNTGELFF", "cdr3_old": "CASSDTNTGELFF", "fixNeeded": false, "good": true, "jCanonical": true, "jFixType": "NoFixNeeded", "jId": "TRBJ2-2*01", "jStart": 6, "vCanonical": true, "vEnd": 4, "vFixType": "NoFixNeeded", "vId": "TRBV5-1*01"}	cerebellum	8	2	CASSDGTRNTGELFF	TRBV6-3	TRBD2	TRBJ2-2	2
TRB	CASSDTTRQNTGELFF	TRBV2*01	TRBJ2-2*01	HomoSapiens	HLA-A*02	B2M	MHCI	YLQPRTFLL	Spike	SARS-CoV-2	https://github.com/antigenomics/vdjdb-db/issues/315	{"frequency": "0.000631223", "identification": "cultured-T-cells,tetramer-sort", "sequencing": "amplicon-seq", "singlecell": "", "verification": ""}	{"cell.subset": "", "clone.id": "", "donor.MHC": "HLA-A*02:01:01G;31:01:02G, HLA-B*27:05:02G;39:01:01G, HLA-C*01:02:01G;12:03:01G, HLA-DRB1*01:01:01G;11:01:01G, HLA-DQB1*03:01:01G;05:01:01G", "donor.MHC.method": "", "epitope.id": "", "replica.id": "", "samples.found": 1, "structure.id": "", "studies.found": 1, "study.id": "", "subject.cohort": "COVID-19 convalescent patient", "subject.id": "p1484…	{"cdr3": "CASSDTTRQNTGELFF", "cdr3_old": "CASSDTTRQNTGELFF", "fixNeeded": false, "good": true, "jCanonical": true, "jFixType": "NoFixNeeded", "jId": "TRBJ2-2*01", "jStart": 9, "vCanonical": true, "vEnd": 4, "vFixType": "NoFixNeeded", "vId": "TRBV2*01"}	medulla1	8	8	CASSDGTRNTGELFF	TRBV6-4	TRBD2	TRBJ2-2	2
TRB	CASSDTTRQNTGELFF	TRBV2*01	TRBJ2-2*01	HomoSapiens	HLA-A*02	B2M	MHCI	YLQPRTFLL	Spike	SARS-CoV-2	https://github.com/antigenomics/vdjdb-db/issues/315	{"frequency": "0.000631223", "identification": "cultured-T-cells,tetramer-sort", "sequencing": "amplicon-seq", "singlecell": "", "verification": ""}	{"cell.subset": "", "clone.id": "", "donor.MHC": "HLA-A*02:01:01G;31:01:02G, HLA-B*27:05:02G;39:01:01G, HLA-C*01:02:01G;12:03:01G, HLA-DRB1*01:01:01G;11:01:01G, HLA-DQB1*03:01:01G;05:01:01G", "donor.MHC.method": "", "epitope.id": "", "replica.id": "", "samples.found": 1, "structure.id": "", "studies.found": 1, "study.id": "", "subject.cohort": "COVID-19 convalescent patient", "subject.id": "p1484…	{"cdr3": "CASSDTTRQNTGELFF", "cdr3_old": "CASSDTTRQNTGELFF", "fixNeeded": false, "good": true, "jCanonical": true, "jFixType": "NoFixNeeded", "jId": "TRBJ2-2*01", "jStart": 9, "vCanonical": true, "vEnd": 4, "vFixType": "NoFixNeeded", "vId": "TRBV2*01"}	cerebellum	8	2	CASSDGTRNTGELFF	TRBV6-3	TRBD2	TRBJ2-2	2
TRB	CASSPGTSNTGELFF	TRBV7-8*01	TRBJ2-2*01	HomoSapiens	HLA-A*01:01	B2M	MHCI	TTDPSFLGRY	NSP3	SARS-CoV-2	https://github.com/antigenomics/vdjdb-db/issues/326	{"frequency": "", "identification": "dextramer-sort", "sequencing": "", "singlecell": "yes", "verification": ""}	{"cell.subset": "CD8+", "clone.id": "", "donor.MHC": "", "donor.MHC.method": "", "epitope.id": "", "replica.id": "", "samples.found": 1, "structure.id": "", "studies.found": 1, "study.id": "", "subject.cohort": "", "subject.id": "", "tissue": "PBMC"}	{"cdr3": "CASSPGTSNTGELFF", "cdr3_old": "CASSPGTSNTGELFF", "fixNeeded": false, "good": true, "jCanonical": true, "jFixType": "NoFixNeeded", "jId": "TRBJ2-2*01", "jStart": 8, "vCanonical": true, "vEnd": 4, "vFixType": "NoFixNeeded", "vId": "TRBV7-8*01"}	medulla1	8	8	CASSDGTRNTGELFF	TRBV6-4	TRBD2	TRBJ2-2	2
TRB	CASSPGTSNTGELFF	TRBV7-8*01	TRBJ2-2*01	HomoSapiens	HLA-A*01:01	B2M	MHCI	TTDPSFLGRY	NSP3	SARS-CoV-2	https://github.com/antigenomics/vdjdb-db/issues/326	{"frequency": "", "identification": "dextramer-sort", "sequencing": "", "singlecell": "yes", "verification": ""}	{"cell.subset": "CD8+", "clone.id": "", "donor.MHC": "", "donor.MHC.method": "", "epitope.id": "", "replica.id": "", "samples.found": 1, "structure.id": "", "studies.found": 1, "study.id": "", "subject.cohort": "", "subject.id": "", "tissue": "PBMC"}	{"cdr3": "CASSPGTSNTGELFF", "cdr3_old": "CASSPGTSNTGELFF", "fixNeeded": false, "good": true, "jCanonical": true, "jFixType": "NoFixNeeded", "jId": "TRBJ2-2*01", "jStart": 8, "vCanonical": true, "vEnd": 4, "vFixType": "NoFixNeeded", "vId": "TRBV7-8*01"}	cerebellum	8	2	CASSDGTRNTGELFF	TRBV6-3	TRBD2	TRBJ2-2	2
TRB	CASSSGRNTGELFF	TRBV12-4*01	TRBJ2-2*01	HomoSapiens	HLA-B*07:02	B2M	MHCI	RIRGGDGKM	Nucleocapsid	SARS-CoV-2	PMID:34793243	{"frequency": "", "identification": "tetramer-sort", "sequencing": "amplicon-seq", "singlecell": "yes", "verification": ""}	{"cell.subset": "CD8+", "clone.id": "", "donor.MHC": "", "donor.MHC.method": "", "epitope.id": "", "replica.id": "", "samples.found": 1, "structure.id": "", "studies.found": 1, "study.id": "", "subject.cohort": "", "subject.id": "", "tissue": "PBMC"}	{"cdr3": "CASSSGRNTGELFF", "cdr3_old": "CASSSGRNTGELFF", "fixNeeded": false, "good": true, "jCanonical": true, "jFixType": "NoFixNeeded", "jId": "TRBJ2-2*01", "jStart": 7, "vCanonical": true, "vEnd": 4, "vFixType": "NoFixNeeded", "vId": "TRBV12-4*01"}	medulla1	8	8	CASSDGTRNTGELFF	TRBV6-4	TRBD2	TRBJ2-2	2
TRB	CASSSGRNTGELFF	TRBV12-4*01	TRBJ2-2*01	HomoSapiens	HLA-B*07:02	B2M	MHCI	RIRGGDGKM	Nucleocapsid	SARS-CoV-2	PMID:34793243	{"frequency": "", "identification": "tetramer-sort", "sequencing": "amplicon-seq", "singlecell": "yes", "verification": ""}	{"cell.subset": "CD8+", "clone.id": "", "donor.MHC": "", "donor.MHC.method": "", "epitope.id": "", "replica.id": "", "samples.found": 1, "structure.id": "", "studies.found": 1, "study.id": "", "subject.cohort": "", "subject.id": "", "tissue": "PBMC"}	{"cdr3": "CASSSGRNTGELFF", "cdr3_old": "CASSSGRNTGELFF", "fixNeeded": false, "good": true, "jCanonical": true, "jFixType": "NoFixNeeded", "jId": "TRBJ2-2*01", "jStart": 7, "vCanonical": true, "vEnd": 4, "vFixType": "NoFixNeeded", "vId": "TRBV12-4*01"}	cerebellum	8	2	CASSDGTRNTGELFF	TRBV6-3	TRBD2	TRBJ2-2	2
TRB	CASSEGYGYTF	TRBV25-1*01	TRBJ1-2*01	HomoSapiens	HLA-A*03:01	B2M	MHCI	KTFPPTEPK	Nucleocapsid	SARS-CoV-2	PMID:35750048	{"frequency": "", "identification": "tetramer-sort", "sequencing": "sanger", "singlecell": "Single cell", "verification": ""}	{"cell.subset": "CD8+", "clone.id": "", "donor.MHC": "", "donor.MHC.method": "", "epitope.id": "N361-369", "replica.id": "", "samples.found": 1, "structure.id": "", "studies.found": 1, "study.id": "", "subject.cohort": "", "subject.id": "46.3", "tissue": "PBMC"}	{"cdr3": "CASSEGYGYTF", "cdr3_old": "CASSEGYGYTF", "fixNeeded": false, "good": true, "jCanonical": true, "jFixType": "NoFixNeeded", "jId": "TRBJ1-2*01", "jStart": 6, "vCanonical": true, "vEnd": 5, "vFixType": "NoFixNeeded", "vId": "TRBV25-1*01"}	hippocampus	6	113	CASSEQGQYGYTF	TRBV6-3	TRBD1	TRBJ1-2	2
TRB	CASSEQTGSYGYTF	TRBV10-2*01	TRBJ1-2*01	HomoSapiens	HLA-A*24:02	B2M	MHCI	NYNYLYRLF	Spike	SARS-CoV-2	https://github.com/antigenomics/vdjdb-db/issues/326	{"frequency": "", "identification": "dextramer-sort", "sequencing": "", "singlecell": "yes", "verification": ""}	{"cell.subset": "CD8+", "clone.id": "", "donor.MHC": "", "donor.MHC.method": "", "epitope.id": "", "replica.id": "", "samples.found": 1, "structure.id": "", "studies.found": 1, "study.id": "", "subject.cohort": "", "subject.id": "", "tissue": "PBMC"}	{"cdr3": "CASSEQTGSYGYTF", "cdr3_old": "CASSEQTGSYGYTF", "fixNeeded": false, "good": true, "jCanonical": true, "jFixType": "NoFixNeeded", "jId": "TRBJ1-2*01", "jStart": 9, "vCanonical": true, "vEnd": 5, "vFixType": "NoFixNeeded", "vId": "TRBV10-2*01"}	hippocampus	6	113	CASSEQGQYGYTF	TRBV6-3	TRBD1	TRBJ1-2	2
TRB	CASSERGQGGYTF	TRBV6-1*01	TRBJ1-2*01	HomoSapiens	HLA-DPA*01:03	HLA-DPB*04:01	MHCII	TFEYVSQPFLMDLE	Spike	SARS-CoV-2	PMID:35750048	{"frequency": "", "identification": "tetramer-sort", "sequencing": "sanger", "singlecell": "Single cell", "verification": ""}	{"cell.subset": "CD4+", "clone.id": "", "donor.MHC": "", "donor.MHC.method": "", "epitope.id": "S167-180", "replica.id": "", "samples.found": 1, "structure.id": "", "studies.found": 1, "study.id": "", "subject.cohort": "", "subject.id": "78.3", "tissue": "PBMC"}	{"cdr3": "CASSERGQGGYTF", "cdr3_old": "CASSERGQGGYTF", "fixNeeded": false, "good": true, "jCanonical": true, "jFixType": "NoFixNeeded", "jId": "TRBJ1-2*01", "jStart": 9, "vCanonical": true, "vEnd": 5, "vFixType": "NoFixNeeded", "vId": "TRBV6-1*01"}	hippocampus	6	113	CASSEQGQYGYTF	TRBV6-3	TRBD1	TRBJ1-2	2
TRB	CASSEATGYEQYF	TRBV6-1*01	TRBJ2-7*01	HomoSapiens	HLA-A*24:02	B2M	MHCI	NYNYLYRLF	Spike	SARS-CoV-2	https://github.com/antigenomics/vdjdb-db/issues/326	{"frequency": "", "identification": "dextramer-sort", "sequencing": "", "singlecell": "yes", "verification": ""}	{"cell.subset": "CD8+", "clone.id": "", "donor.MHC": "", "donor.MHC.method": "", "epitope.id": "", "replica.id": "", "samples.found": 1, "structure.id": "", "studies.found": 1, "study.id": "", "subject.cohort": "", "subject.id": "", "tissue": "PBMC"}	{"cdr3": "CASSEATGYEQYF", "cdr3_old": "CASSEATGYEQYF", "fixNeeded": false, "good": true, "jCanonical": true, "jFixType": "NoFixNeeded", "jId": "TRBJ2-7*01", "jStart": 8, "vCanonical": true, "vEnd": 5, "vFixType": "NoFixNeeded", "vId": "TRBV6-1*01"}	frontal cortex	4	1393	CASSFGTGYEQYF	TRBV11-1	TRBD1	TRBJ2-7	2
TRB	CASSEGEGYEQYF	TRBV6-4*01	TRBJ2-7*01	HomoSapiens	HLA-A*24:02	B2M	MHCI	NYNYLYRLF	Spike	SARS-CoV-2	https://github.com/antigenomics/vdjdb-db/issues/326	{"frequency": "", "identification": "dextramer-sort", "sequencing": "", "singlecell": "yes", "verification": ""}	{"cell.subset": "CD8+", "clone.id": "", "donor.MHC": "", "donor.MHC.method": "", "epitope.id": "", "replica.id": "", "samples.found": 1, "structure.id": "", "studies.found": 1, "study.id": "", "subject.cohort": "", "subject.id": "", "tissue": "PBMC"}	{"cdr3": "CASSEGEGYEQYF", "cdr3_old": "CASSEGEGYEQYF", "fixNeeded": false, "good": true, "jCanonical": true, "jFixType": "NoFixNeeded", "jId": "TRBJ2-7*01", "jStart": 8, "vCanonical": true, "vEnd": 4, "vFixType": "NoFixNeeded", "vId": "TRBV6-4*01"}	frontal cortex	4	1393	CASSFGTGYEQYF	TRBV11-1	TRBD1	TRBJ2-7	2
TRB	CASSEGGGYEQYF	TRBV2*01	TRBJ2-7*01	HomoSapiens	HLA-A*02:01	B2M	MHCI	VTWFHAIHV	Spike	SARS-CoV-2	PMID:34793243	{"frequency": "", "identification": "tetramer-sort", "sequencing": "amplicon-seq", "singlecell": "yes", "verification": ""}	{"cell.subset": "CD8+", "clone.id": "", "donor.MHC": "", "donor.MHC.method": "", "epitope.id": "", "replica.id": "", "samples.found": 1, "structure.id": "", "studies.found": 1, "study.id": "", "subject.cohort": "", "subject.id": "", "tissue": "PBMC"}	{"cdr3": "CASSEGGGYEQYF", "cdr3_old": "CASSEGGGYEQYV", "fixNeeded": true, "good": true, "jCanonical": true, "jFixType": "Realign", "jId": "TRBJ2-7*01", "jStart": 8, "oldJFixType": "FixReplace", "oldJStart": 9, "vCanonical": true, "vEnd": 5, "vFixType": "NoFixNeeded", "vId": "TRBV2*01"}	frontal cortex	4	1393	CASSFGTGYEQYF	TRBV11-1	TRBD1	TRBJ2-7	2
TRB	CASSEGQGYEQYF	TRBV5-1*01	TRBJ2-7*01	HomoSapiens	HLA-A*24:02	B2M	MHCI	NYNYLYRLF	Spike	SARS-CoV-2	https://github.com/antigenomics/vdjdb-db/issues/326	{"frequency": "", "identification": "dextramer-sort", "sequencing": "", "singlecell": "yes", "verification": ""}	{"cell.subset": "CD8+", "clone.id": "", "donor.MHC": "", "donor.MHC.method": "", "epitope.id": "", "replica.id": "", "samples.found": 1, "structure.id": "", "studies.found": 1, "study.id": "", "subject.cohort": "", "subject.id": "", "tissue": "PBMC"}	{"cdr3": "CASSEGQGYEQYF", "cdr3_old": "CASSEGQGYEQYF", "fixNeeded": false, "good": true, "jCanonical": true, "jFixType": "NoFixNeeded", "jId": "TRBJ2-7*01", "jStart": 8, "vCanonical": true, "vEnd": 4, "vFixType": "NoFixNeeded", "vId": "TRBV5-1*01"}	frontal cortex	4	1393	CASSFGTGYEQYF	TRBV11-1	TRBD1	TRBJ2-7	2
TRB	CASSEGRGYEQYF	TRBV6-1*01	TRBJ2-7*01	HomoSapiens	HLA-A*24:02	B2M	MHCI	NYNYLYRLF	Spike	SARS-CoV-2	https://github.com/antigenomics/vdjdb-db/issues/326	{"frequency": "", "identification": "dextramer-sort", "sequencing": "", "singlecell": "yes", "verification": ""}	{"cell.subset": "CD8+", "clone.id": "", "donor.MHC": "", "donor.MHC.method": "", "epitope.id": "", "replica.id": "", "samples.found": 1, "structure.id": "", "studies.found": 1, "study.id": "", "subject.cohort": "", "subject.id": "", "tissue": "PBMC"}	{"cdr3": "CASSEGRGYEQYF", "cdr3_old": "CASSEGRGYEQYF", "fixNeeded": false, "good": true, "jCanonical": true, "jFixType": "NoFixNeeded", "jId": "TRBJ2-7*01", "jStart": 8, "vCanonical": true, "vEnd": 5, "vFixType": "NoFixNeeded", "vId": "TRBV6-1*01"}	frontal cortex	4	1393	CASSFGTGYEQYF	TRBV11-1	TRBD1	TRBJ2-7	2
TRB	CASSERTGYEQYF	TRBV6-1*01	TRBJ2-7*01	HomoSapiens	HLA-A*24:02	B2M	MHCI	NYNYLYRLF	Spike	SARS-CoV-2	PMID:34793243	{"frequency": "", "identification": "tetramer-sort", "sequencing": "amplicon-seq", "singlecell": "yes", "verification": ""}	{"cell.subset": "CD8+", "clone.id": "", "donor.MHC": "", "donor.MHC.method": "", "epitope.id": "", "replica.id": "", "samples.found": 1, "structure.id": "", "studies.found": 1, "study.id": "", "subject.cohort": "", "subject.id": "", "tissue": "PBMC"}	{"cdr3": "CASSERTGYEQYF", "cdr3_old": "CASSERTGYEQYV", "fixNeeded": true, "good": true, "jCanonical": true, "jFixType": "Realign", "jId": "TRBJ2-7*01", "jStart": 8, "oldJFixType": "FixReplace", "oldJStart": 9, "vCanonical": true, "vEnd": 5, "vFixType": "NoFixNeeded", "vId": "TRBV6-1*01"}	frontal cortex	4	1393	CASSFGTGYEQYF	TRBV11-1	TRBD1	TRBJ2-7	2
TRB	CASSFGQGGYEQYF	TRBV13*01	TRBJ2-7*01	HomoSapiens	HLA-A*02:01	B2M	MHCI	SVLYYQNNV	ORF1ab	SARS-CoV-2	PMID:34793243	{"frequency": "", "identification": "tetramer-sort", "sequencing": "amplicon-seq", "singlecell": "yes", "verification": ""}	{"cell.subset": "CD8+", "clone.id": "", "donor.MHC": "", "donor.MHC.method": "", "epitope.id": "", "replica.id": "", "samples.found": 1, "structure.id": "", "studies.found": 1, "study.id": "", "subject.cohort": "", "subject.id": "", "tissue": "PBMC"}	{"cdr3": "CASSFGQGGYEQYF", "cdr3_old": "CASSFGQGGYEQYF", "fixNeeded": false, "good": true, "jCanonical": true, "jFixType": "NoFixNeeded", "jId": "TRBJ2-7*01", "jStart": 9, "vCanonical": true, "vEnd": 4, "vFixType": "NoFixNeeded", "vId": "TRBV13*01"}	frontal cortex	4	1393	CASSFGTGYEQYF	TRBV11-1	TRBD1	TRBJ2-7	2
TRB	CASSFGQYEQYF	TRBV5-6*01	TRBJ2-7*01	HomoSapiens	HLA-B*07:02	B2M	MHCI	IPTDFTISV	Spike	SARS-CoV-2	PMID:34793243	{"frequency": "", "identification": "tetramer-sort", "sequencing": "amplicon-seq", "singlecell": "yes", "verification": ""}	{"cell.subset": "CD8+", "clone.id": "", "donor.MHC": "", "donor.MHC.method": "", "epitope.id": "", "replica.id": "", "samples.found": 1, "structure.id": "", "studies.found": 1, "study.id": "", "subject.cohort": "", "subject.id": "", "tissue": "PBMC"}	{"cdr3": "CASSFGQYEQYF", "cdr3_old": "CASSFGQYEQYF", "fixNeeded": false, "good": true, "jCanonical": true, "jFixType": "NoFixNeeded", "jId": "TRBJ2-7*01", "jStart": 7, "vCanonical": true, "vEnd": 4, "vFixType": "NoFixNeeded", "vId": "TRBV5-6*01"}	frontal cortex	4	1393	CASSFGTGYEQYF	TRBV11-1	TRBD1	TRBJ2-7	2
TRB	CASSFGSYEQYF	TRBV12-4*01	TRBJ2-7*01	HomoSapiens	HLA-A*02:01	B2M	MHCI	MLAKALRKV	NSP3	SARS-CoV-2	PMID:34793243	{"frequency": "", "identification": "tetramer-sort", "sequencing": "amplicon-seq", "singlecell": "yes", "verification": ""}	{"cell.subset": "CD8+", "clone.id": "", "donor.MHC": "", "donor.MHC.method": "", "epitope.id": "", "replica.id": "", "samples.found": 1, "structure.id": "", "studies.found": 1, "study.id": "", "subject.cohort": "", "subject.id": "", "tissue": "PBMC"}	{"cdr3": "CASSFGSYEQYF", "cdr3_old": "CASSFGSYEQYF", "fixNeeded": false, "good": true, "jCanonical": true, "jFixType": "NoFixNeeded", "jId": "TRBJ2-7*01", "jStart": 6, "vCanonical": true, "vEnd": 4, "vFixType": "NoFixNeeded", "vId": "TRBV12-4*01"}	frontal cortex	4	1393	CASSFGTGYEQYF	TRBV11-1	TRBD1	TRBJ2-7	2
TRB	CASSFGTGRHEQYF	TRBV5-1*01	TRBJ2-7*01	HomoSapiens	HLA-A*02:01	B2M	MHCI	TTIQTIVEV	ORF1ab	SARS-CoV-2	PMID:34793243	{"frequency": "", "identification": "tetramer-sort", "sequencing": "amplicon-seq", "singlecell": "yes", "verification": ""}	{"cell.subset": "CD8+", "clone.id": "", "donor.MHC": "", "donor.MHC.method": "", "epitope.id": "", "replica.id": "", "samples.found": 1, "structure.id": "", "studies.found": 1, "study.id": "", "subject.cohort": "", "subject.id": "", "tissue": "PBMC"}	{"cdr3": "CASSFGTGRHEQYF", "cdr3_old": "CASSFGTGRHEQYF", "fixNeeded": false, "good": true, "jCanonical": true, "jFixType": "NoFixNeeded", "jId": "TRBJ2-7*01", "jStart": 10, "vCanonical": true, "vEnd": 4, "vFixType": "NoFixNeeded", "vId": "TRBV5-1*01"}	frontal cortex	4	1393	CASSFGTGYEQYF	TRBV11-1	TRBD1	TRBJ2-7	2
TRB	CASSFGTSGTEQYF	TRBV12-3*01	TRBJ2-7*01	HomoSapiens	HLA-A*02:01	B2M	MHCI	QINDMILSL	ORF1ab	SARS-CoV-2	PMID:34793243	{"frequency": "", "identification": "tetramer-sort", "sequencing": "amplicon-seq", "singlecell": "yes", "verification": ""}	{"cell.subset": "CD8+", "clone.id": "", "donor.MHC": "", "donor.MHC.method": "", "epitope.id": "", "replica.id": "", "samples.found": 1, "structure.id": "", "studies.found": 1, "study.id": "", "subject.cohort": "", "subject.id": "", "tissue": "PBMC"}	{"cdr3": "CASSFGTSGTEQYF", "cdr3_old": "CASSFGTSGTEQYF", "fixNeeded": false, "good": true, "jCanonical": true, "jFixType": "NoFixNeeded", "jId": "TRBJ2-7*01", "jStart": 10, "vCanonical": true, "vEnd": 4, "vFixType": "NoFixNeeded", "vId": "TRBV12-3*01"}	frontal cortex	4	1393	CASSFGTGYEQYF	TRBV11-1	TRBD1	TRBJ2-7	2
TRB	CASSFWTSGYEQYF	TRBV12-3*01	TRBJ2-7*01	HomoSapiens	HLA-A*02:01	B2M	MHCI	KMVSLLSVL	ORF1ab	SARS-CoV-2	PMID:34793243	{"frequency": "", "identification": "tetramer-sort", "sequencing": "amplicon-seq", "singlecell": "yes", "verification": ""}	{"cell.subset": "CD8+", "clone.id": "", "donor.MHC": "", "donor.MHC.method": "", "epitope.id": "", "replica.id": "", "samples.found": 1, "structure.id": "", "studies.found": 1, "study.id": "", "subject.cohort": "", "subject.id": "", "tissue": "PBMC"}	{"cdr3": "CASSFWTSGYEQYF", "cdr3_old": "CASSFWTSGYEQYF", "fixNeeded": false, "good": true, "jCanonical": true, "jFixType": "NoFixNeeded", "jId": "TRBJ2-7*01", "jStart": 9, "vCanonical": true, "vEnd": 4, "vFixType": "NoFixNeeded", "vId": "TRBV12-3*01"}	frontal cortex	4	1393	CASSFGTGYEQYF	TRBV11-1	TRBD1	TRBJ2-7	2
TRB	CASSFYMGYEQYF	TRBV27*01	TRBJ2-7*01	HomoSapiens	HLA-A*24:01	B2M	MHCI	QYIKWPWYI	Spike	SARS-CoV-2	https://doi.org/10.1016/j.xcrm.2023.101017	{"frequency": "1/7", "identification": "tetramer-sort", "sequencing": "sanger", "singlecell": "yes", "verification": ""}	{"cell.subset": "CD8+", "clone.id": "", "donor.MHC": "", "donor.MHC.method": "", "epitope.id": "S1208", "replica.id": "", "samples.found": 1, "structure.id": "", "studies.found": 1, "study.id": "", "subject.cohort": "", "subject.id": "P50", "tissue": "PBMC"}	{"cdr3": "CASSFYMGYEQYF", "cdr3_old": "CASSFYMGYEQYF", "fixNeeded": false, "good": true, "jCanonical": true, "jFixType": "NoFixNeeded", "jId": "TRBJ2-7*01", "jStart": 8, "vCanonical": true, "vEnd": 4, "vFixType": "NoFixNeeded", "vId": "TRBV27*01"}	frontal cortex	4	1393	CASSFGTGYEQYF	TRBV11-1	TRBD1	TRBJ2-7	2
TRB	CASSGGYEQYF	TRBV7-8*01	TRBJ2-7*01	HomoSapiens	HLA-A*02:01	B2M	MHCI	YLQPRTFLL	Spike	SARS-CoV-2	https://github.com/antigenomics/vdjdb-db/issues/326	{"frequency": "", "identification": "dextramer-sort", "sequencing": "", "singlecell": "yes", "verification": ""}	{"cell.subset": "CD8+", "clone.id": "", "donor.MHC": "", "donor.MHC.method": "", "epitope.id": "", "replica.id": "", "samples.found": 1, "structure.id": "", "studies.found": 1, "study.id": "", "subject.cohort": "", "subject.id": "", "tissue": "PBMC"}	{"cdr3": "CASSGGYEQYF", "cdr3_old": "CASSGGYEQYF", "fixNeeded": false, "good": true, "jCanonical": true, "jFixType": "NoFixNeeded", "jId": "TRBJ2-7*01", "jStart": 6, "vCanonical": true, "vEnd": 4, "vFixType": "NoFixNeeded", "vId": "TRBV7-8*01"}	frontal cortex	4	1393	CASSFGTGYEQYF	TRBV11-1	TRBD1	TRBJ2-7	2
TRB	CASSHGGYEQYF	TRBV7-2*01	TRBJ2-7*01	HomoSapiens	HLA-A*03:01	B2M	MHCI	KTFPPTEPK	Nucleocapsid	SARS-CoV-2	PMID:35750048	{"frequency": "", "identification": "tetramer-sort", "sequencing": "sanger", "singlecell": "Single cell", "verification": ""}	{"cell.subset": "CD8+", "clone.id": "", "donor.MHC": "", "donor.MHC.method": "", "epitope.id": "N361-369", "replica.id": "", "samples.found": 1, "structure.id": "", "studies.found": 1, "study.id": "", "subject.cohort": "", "subject.id": "36.5", "tissue": "PBMC"}	{"cdr3": "CASSHGGYEQYF", "cdr3_old": "CASSHGGYEQYF", "fixNeeded": false, "good": true, "jCanonical": true, "jFixType": "NoFixNeeded", "jId": "TRBJ2-7*01", "jStart": 7, "vCanonical": true, "vEnd": 4, "vFixType": "NoFixNeeded", "vId": "TRBV7-2*01"}	frontal cortex	4	1393	CASSFGTGYEQYF	TRBV11-1	TRBD1	TRBJ2-7	2
TRB	CASSHVTGYEQYF	TRBV16*01	TRBJ2-7*01	HomoSapiens	HLA-A*02:01	B2M	MHCI	FLEYHDVRV	ORF8	SARS-CoV-2	PMID:34793243	{"frequency": "", "identification": "tetramer-sort", "sequencing": "amplicon-seq", "singlecell": "yes", "verification": ""}	{"cell.subset": "CD8+", "clone.id": "", "donor.MHC": "", "donor.MHC.method": "", "epitope.id": "", "replica.id": "", "samples.found": 1, "structure.id": "", "studies.found": 1, "study.id": "", "subject.cohort": "", "subject.id": "", "tissue": "PBMC"}	{"cdr3": "CASSHVTGYEQYF", "cdr3_old": "CASSHVTGYEQYF", "fixNeeded": false, "good": true, "jCanonical": true, "jFixType": "NoFixNeeded", "jId": "TRBJ2-7*01", "jStart": 8, "vCanonical": true, "vEnd": 4, "vFixType": "NoFixNeeded", "vId": "TRBV16*01"}	frontal cortex	4	1393	CASSFGTGYEQYF	TRBV11-1	TRBD1	TRBJ2-7	2
TRB	CASSLETGYEQYF	TRBV11-2*01	TRBJ2-7*01	HomoSapiens	HLA-A*02:01	B2M	MHCI	YQDVNCTEV	Spike	SARS-CoV-2	PMID:34793243	{"frequency": "", "identification": "tetramer-sort", "sequencing": "amplicon-seq", "singlecell": "yes", "verification": ""}	{"cell.subset": "CD8+", "clone.id": "", "donor.MHC": "", "donor.MHC.method": "", "epitope.id": "", "replica.id": "", "samples.found": 1, "structure.id": "", "studies.found": 1, "study.id": "", "subject.cohort": "", "subject.id": "", "tissue": "PBMC"}	{"cdr3": "CASSLETGYEQYF", "cdr3_old": "CASSLETGYEQYF", "fixNeeded": false, "good": true, "jCanonical": true, "jFixType": "NoFixNeeded", "jId": "TRBJ2-7*01", "jStart": 8, "vCanonical": true, "vEnd": 5, "vFixType": "NoFixNeeded", "vId": "TRBV11-2*01"}	frontal cortex	4	1393	CASSFGTGYEQYF	TRBV11-1	TRBD1	TRBJ2-7	2
TRB	CASSLGTGYEQYF	TRBV7-9*01	TRBJ2-7*01	HomoSapiens	HLA-A*02:01	B2M	MHCI	FIAGLIAIV	Spike	SARS-CoV-2	PMID:34793243	{"frequency": "", "identification": "tetramer-sort", "sequencing": "amplicon-seq", "singlecell": "yes", "verification": ""}	{"cell.subset": "CD8+", "clone.id": "", "donor.MHC": "", "donor.MHC.method": "", "epitope.id": "", "replica.id": "", "samples.found": 1, "structure.id": "", "studies.found": 1, "study.id": "", "subject.cohort": "", "subject.id": "", "tissue": "PBMC"}	{"cdr3": "CASSLGTGYEQYF", "cdr3_old": "CASSLGTGYEQYF", "fixNeeded": false, "good": true, "jCanonical": true, "jFixType": "NoFixNeeded", "jId": "TRBJ2-7*01", "jStart": 8, "vCanonical": true, "vEnd": 5, "vFixType": "NoFixNeeded", "vId": "TRBV7-9*01"}	frontal cortex	4	1393	CASSFGTGYEQYF	TRBV11-1	TRBD1	TRBJ2-7	1
TRB	CASSLGTSGYEQYF	TRBV7-7*01	TRBJ2-7*01	HomoSapiens	HLA-A*02:01	B2M	MHCI	FLLNKEMYL	ORF1ab	SARS-CoV-2	PMID:34793243	{"frequency": "", "identification": "tetramer-sort", "sequencing": "amplicon-seq", "singlecell": "yes", "verification": ""}	{"cell.subset": "CD8+", "clone.id": "", "donor.MHC": "", "donor.MHC.method": "", "epitope.id": "", "replica.id": "", "samples.found": 1, "structure.id": "", "studies.found": 1, "study.id": "", "subject.cohort": "", "subject.id": "", "tissue": "PBMC"}	{"cdr3": "CASSLGTSGYEQYF", "cdr3_old": "CASSLGTSGYEQYF", "fixNeeded": false, "good": true, "jCanonical": true, "jFixType": "NoFixNeeded", "jId": "TRBJ2-7*01", "jStart": 9, "vCanonical": true, "vEnd": 5, "vFixType": "NoFixNeeded", "vId": "TRBV7-7*01"}	frontal cortex	4	1393	CASSFGTGYEQYF	TRBV11-1	TRBD1	TRBJ2-7	2
TRB	CASSPGQGYEQYF	TRBV6-4*01	TRBJ2-7*01	HomoSapiens	HLA-A*24:02	B2M	MHCI	NYNYLYRLF	Spike	SARS-CoV-2	https://github.com/antigenomics/vdjdb-db/issues/326	{"frequency": "", "identification": "dextramer-sort", "sequencing": "", "singlecell": "yes", "verification": ""}	{"cell.subset": "CD8+", "clone.id": "", "donor.MHC": "", "donor.MHC.method": "", "epitope.id": "", "replica.id": "", "samples.found": 1, "structure.id": "", "studies.found": 1, "study.id": "", "subject.cohort": "", "subject.id": "", "tissue": "PBMC"}	{"cdr3": "CASSPGQGYEQYF", "cdr3_old": "CASSPGQGYEQYF", "fixNeeded": false, "good": true, "jCanonical": true, "jFixType": "NoFixNeeded", "jId": "TRBJ2-7*01", "jStart": 8, "vCanonical": true, "vEnd": 4, "vFixType": "NoFixNeeded", "vId": "TRBV6-4*01"}	frontal cortex	4	1393	CASSFGTGYEQYF	TRBV11-1	TRBD1	TRBJ2-7	2
TRB	CASSPGTGEQYF	TRBV18*01	TRBJ2-7*01	HomoSapiens	HLA-A*02:01	B2M	MHCI	ILFTRFFYV	ORF1ab	SARS-CoV-2	PMID:34793243	{"frequency": "", "identification": "tetramer-sort", "sequencing": "amplicon-seq", "singlecell": "yes", "verification": ""}	{"cell.subset": "CD8+", "clone.id": "", "donor.MHC": "", "donor.MHC.method": "", "epitope.id": "", "replica.id": "", "samples.found": 1, "structure.id": "", "studies.found": 1, "study.id": "", "subject.cohort": "", "subject.id": "", "tissue": "PBMC"}	{"cdr3": "CASSPGTGEQYF", "cdr3_old": "CASSPGTGEQYF", "fixNeeded": false, "good": true, "jCanonical": true, "jFixType": "NoFixNeeded", "jId": "TRBJ2-7*01", "jStart": 8, "vCanonical": true, "vEnd": 5, "vFixType": "NoFixNeeded", "vId": "TRBV18*01"}	frontal cortex	4	1393	CASSFGTGYEQYF	TRBV11-1	TRBD1	TRBJ2-7	2
TRB	CASSPGTGRYEQYF	TRBV27*01	TRBJ2-7*01	HomoSapiens	HLA-B*07:02	B2M	MHCI	SPRWYFYYL	Nucleocapsid	SARS-CoV-2	PMID:35750048	{"frequency": "", "identification": "tetramer-sort", "sequencing": "sanger", "singlecell": "Single cell", "verification": ""}	{"cell.subset": "CD8+", "clone.id": "", "donor.MHC": "", "donor.MHC.method": "", "epitope.id": "N105-113", "replica.id": "", "samples.found": 1, "structure.id": "", "studies.found": 1, "study.id": "", "subject.cohort": "", "subject.id": "80.5", "tissue": "PBMC"}	{"cdr3": "CASSPGTGRYEQYF", "cdr3_old": "CASSPGTGRYEQYF", "fixNeeded": false, "good": true, "jCanonical": true, "jFixType": "NoFixNeeded", "jId": "TRBJ2-7*01", "jStart": 9, "vCanonical": true, "vEnd": 4, "vFixType": "NoFixNeeded", "vId": "TRBV27*01"}	frontal cortex	4	1393	CASSFGTGYEQYF	TRBV11-1	TRBD1	TRBJ2-7	2
TRB	CASSPGTSYEQYF	TRBV4-1*01	TRBJ2-7*01	HomoSapiens	HLA-B*07:02	B2M	MHCI	SPRWYFYYL	Nucleocapsid	SARS-CoV-2	PMID:33951417	{"frequency": "1/24", "identification": "tetramer-sort", "sequencing": "sanger", "singlecell": "yes", "verification": ""}	{"cell.subset": "CD8+", "clone.id": "", "donor.MHC": "", "donor.MHC.method": "", "epitope.id": "N105", "replica.id": "", "samples.found": 1, "structure.id": "", "studies.found": 1, "study.id": "", "subject.cohort": "", "subject.id": "BP124 (PP18)", "tissue": "PBMC"}	{"cdr3": "CASSPGTSYEQYF", "cdr3_old": "CASSPGTSYEQYF", "fixNeeded": false, "good": true, "jCanonical": true, "jFixType": "NoFixNeeded", "jId": "TRBJ2-7*01", "jStart": 7, "vCanonical": true, "vEnd": 4, "vFixType": "NoFixNeeded", "vId": "TRBV4-1*01"}	frontal cortex	4	1393	CASSFGTGYEQYF	TRBV11-1	TRBD1	TRBJ2-7	2
TRB	CASSPGTTYEQYF	TRBV27*01	TRBJ2-7*01	HomoSapiens	HLA-A*01:01	B2M	MHCI	TTDPSFLGRY	ORF1a	SARS-CoV-2	PMID:35750048	{"frequency": "", "identification": "tetramer-sort", "sequencing": "sanger", "singlecell": "Single cell", "verification": ""}	{"cell.subset": "CD8+", "clone.id": "", "donor.MHC": "", "donor.MHC.method": "", "epitope.id": "ORF1a1637-1646", "replica.id": "", "samples.found": 1, "structure.id": "", "studies.found": 1, "study.id": "", "subject.cohort": "", "subject.id": "34.3", "tissue": "PBMC"}	{"cdr3": "CASSPGTTYEQYF", "cdr3_old": "CASSPGTTYEQYF", "fixNeeded": false, "good": true, "jCanonical": true, "jFixType": "NoFixNeeded", "jId": "TRBJ2-7*01", "jStart": 8, "vCanonical": true, "vEnd": 4, "vFixType": "NoFixNeeded", "vId": "TRBV27*01"}	frontal cortex	4	1393	CASSFGTGYEQYF	TRBV11-1	TRBD1	TRBJ2-7	2
TRB	CASSSGGYEQYF	TRBV7-2*01	TRBJ2-7*01	HomoSapiens	HLA-B*07:02	B2M	MHCI	SPRWYFYYL	Nucleocapsid	SARS-CoV-2	PMID:33951417	{"frequency": "1/31", "identification": "tetramer-sort", "sequencing": "sanger", "singlecell": "yes", "verification": ""}	{"cell.subset": "CD8+", "clone.id": "", "donor.MHC": "", "donor.MHC.method": "", "epitope.id": "N105", "replica.id": "", "samples.found": 1, "structure.id": "", "studies.found": 1, "study.id": "", "subject.cohort": "", "subject.id": "BP161 (PP24)", "tissue": "PBMC"}	{"cdr3": "CASSSGGYEQYF", "cdr3_old": "CASSSGGYEQYF", "fixNeeded": false, "good": true, "jCanonical": true, "jFixType": "NoFixNeeded", "jId": "TRBJ2-7*01", "jStart": 7, "vCanonical": true, "vEnd": 4, "vFixType": "NoFixNeeded", "vId": "TRBV7-2*01"}	frontal cortex	4	1393	CASSFGTGYEQYF	TRBV11-1	TRBD1	TRBJ2-7	2
TRB	CASSSGQGYEQYF	TRBV28*01	TRBJ2-7*01	HomoSapiens	HLA-A*02:01	B2M	MHCI	FLNGSCGSV	ORF1ab	SARS-CoV-2	PMID:34793243	{"frequency": "", "identification": "tetramer-sort", "sequencing": "amplicon-seq", "singlecell": "yes", "verification": ""}	{"cell.subset": "CD8+", "clone.id": "", "donor.MHC": "", "donor.MHC.method": "", "epitope.id": "", "replica.id": "", "samples.found": 1, "structure.id": "", "studies.found": 1, "study.id": "", "subject.cohort": "", "subject.id": "", "tissue": "PBMC"}	{"cdr3": "CASSSGQGYEQYF", "cdr3_old": "CASSSGQGYEQYF", "fixNeeded": false, "good": true, "jCanonical": true, "jFixType": "NoFixNeeded", "jId": "TRBJ2-7*01", "jStart": 8, "vCanonical": true, "vEnd": 4, "vFixType": "NoFixNeeded", "vId": "TRBV28*01"}	frontal cortex	4	1393	CASSFGTGYEQYF	TRBV11-1	TRBD1	TRBJ2-7	2
TRB	CASSTGTVGYEQYF	TRBV27*01	TRBJ2-7*01	HomoSapiens	HLA-A*02:01	B2M	MHCI	KLWAQCVQL	ORF1ab	SARS-CoV-2	PMID:34793243	{"frequency": "", "identification": "tetramer-sort", "sequencing": "amplicon-seq", "singlecell": "yes", "verification": ""}	{"cell.subset": "CD8+", "clone.id": "", "donor.MHC": "", "donor.MHC.method": "", "epitope.id": "", "replica.id": "", "samples.found": 1, "structure.id": "", "studies.found": 1, "study.id": "", "subject.cohort": "", "subject.id": "", "tissue": "PBMC"}	{"cdr3": "CASSTGTVGYEQYF", "cdr3_old": "CASSTGTVGYEQYF", "fixNeeded": false, "good": true, "jCanonical": true, "jFixType": "NoFixNeeded", "jId": "TRBJ2-7*01", "jStart": 9, "vCanonical": true, "vEnd": 4, "vFixType": "NoFixNeeded", "vId": "TRBV27*01"}	frontal cortex	4	1393	CASSFGTGYEQYF	TRBV11-1	TRBD1	TRBJ2-7	2
TRB	CASSVGQGYEQYF	TRBV5-1*01	TRBJ2-7*01	HomoSapiens	HLA-A*24:02	B2M	MHCI	NYNYLYRLF	Spike	SARS-CoV-2	PMID:34793243	{"frequency": "", "identification": "tetramer-sort", "sequencing": "amplicon-seq", "singlecell": "yes", "verification": ""}	{"cell.subset": "CD8+", "clone.id": "", "donor.MHC": "", "donor.MHC.method": "", "epitope.id": "", "replica.id": "", "samples.found": 1, "structure.id": "", "studies.found": 1, "study.id": "", "subject.cohort": "", "subject.id": "", "tissue": "PBMC"}	{"cdr3": "CASSVGQGYEQYF", "cdr3_old": "CASSVGQGYEQYF", "fixNeeded": false, "good": true, "jCanonical": true, "jFixType": "NoFixNeeded", "jId": "TRBJ2-7*01", "jStart": 8, "vCanonical": true, "vEnd": 4, "vFixType": "NoFixNeeded", "vId": "TRBV5-1*01"}	frontal cortex	4	1393	CASSFGTGYEQYF	TRBV11-1	TRBD1	TRBJ2-7	2
TRB	CASSPGSEKLFF	TRBV27*01	TRBJ1-4*01	HomoSapiens	HLA-A*01:01	B2M	MHCI	TTDPSFLGRY	ORF1a	SARS-CoV-2	PMID:35750048	{"frequency": "", "identification": "tetramer-sort", "sequencing": "sanger", "singlecell": "Single cell", "verification": ""}	{"cell.subset": "CD8+", "clone.id": "", "donor.MHC": "", "donor.MHC.method": "", "epitope.id": "ORF1a1637-1646", "replica.id": "", "samples.found": 1, "structure.id": "", "studies.found": 1, "study.id": "", "subject.cohort": "", "subject.id": "78.4", "tissue": "PBMC"}	{"cdr3": "CASSPGSEKLFF", "cdr3_old": "CASSPGSEKLFF", "fixNeeded": false, "good": true, "jCanonical": true, "jFixType": "NoFixNeeded", "jId": "TRBJ1-4*01", "jStart": 7, "vCanonical": true, "vEnd": 4, "vFixType": "NoFixNeeded", "vId": "TRBV27*01"}	medulla2	8	2	CASSGSEELFF	TRBV18	TRBD2	TRBJ1-4	2
TRB	CASSFGTTDTQYF	TRBV11-3*01	TRBJ2-3*01	HomoSapiens	HLA-A*02:01	B2M	MHCI	YLQPRTFLL	Spike	SARS-CoV-2	PMID:35750048	{"frequency": "", "identification": "tetramer-sort", "sequencing": "sanger", "singlecell": "Single cell", "verification": ""}	{"cell.subset": "CD8+", "clone.id": "", "donor.MHC": "", "donor.MHC.method": "", "epitope.id": "S269-277", "replica.id": "", "samples.found": 1, "structure.id": "", "studies.found": 1, "study.id": "", "subject.cohort": "", "subject.id": "34.2", "tissue": "PBMC"}	{"cdr3": "CASSFGTTDTQYF", "cdr3_old": "CASSFGTTDTQYF", "fixNeeded": false, "good": true, "jCanonical": true, "jFixType": "NoFixNeeded", "jId": "TRBJ2-3*01", "jStart": 7, "vCanonical": true, "vEnd": 4, "vFixType": "NoFixNeeded", "vId": "TRBV11-3*01"}	olfactory bulb	4	1035	CASSIGSTDTQYF	TRBV19		TRBJ2-3	2
TRB	CASSFIASTDTQYF	TRBV27*01	TRBJ2-3*01	HomoSapiens	HLA-B*07:02	B2M	MHCI	SPRWYFYYL	Nucleocapsid	SARS-CoV-2	PMID:35750048	{"frequency": "", "identification": "tetramer-sort", "sequencing": "sanger", "singlecell": "Single cell", "verification": ""}	{"cell.subset": "CD8+", "clone.id": "", "donor.MHC": "", "donor.MHC.method": "", "epitope.id": "N105-113", "replica.id": "", "samples.found": 1, "structure.id": "", "studies.found": 1, "study.id": "", "subject.cohort": "", "subject.id": "21.2", "tissue": "PBMC"}	{"cdr3": "CASSFIASTDTQYF", "cdr3_old": "CASSFIASTDTQYF", "fixNeeded": false, "good": true, "jCanonical": true, "jFixType": "NoFixNeeded", "jId": "TRBJ2-3*01", "jStart": 7, "vCanonical": true, "vEnd": 4, "vFixType": "NoFixNeeded", "vId": "TRBV27*01"}	olfactory bulb	4	1035	CASSIGSTDTQYF	TRBV19		TRBJ2-3	2
TRB	CASSISHSTDTQYF	TRBV27*01	TRBJ2-3*01	HomoSapiens	HLA-A*01:01	B2M	MHCI	TTDPSFLGRY	NSP3	SARS-CoV-2	https://github.com/antigenomics/vdjdb-db/issues/326	{"frequency": "", "identification": "dextramer-sort", "sequencing": "", "singlecell": "yes", "verification": ""}	{"cell.subset": "CD8+", "clone.id": "", "donor.MHC": "", "donor.MHC.method": "", "epitope.id": "", "replica.id": "", "samples.found": 1, "structure.id": "", "studies.found": 1, "study.id": "", "subject.cohort": "", "subject.id": "", "tissue": "PBMC"}	{"cdr3": "CASSISHSTDTQYF", "cdr3_old": "CASSISHSTDTQYF", "fixNeeded": false, "good": true, "jCanonical": true, "jFixType": "NoFixNeeded", "jId": "TRBJ2-3*01", "jStart": 7, "vCanonical": true, "vEnd": 4, "vFixType": "NoFixNeeded", "vId": "TRBV27*01"}	olfactory bulb	4	1035	CASSIGSTDTQYF	TRBV19		TRBJ2-3	2
TRB	CASSLASTDTQYF	TRBV28*01	TRBJ2-3*01	HomoSapiens	HLA-A*02:01	B2M	MHCI	YLQPRTFLL	Spike	SARS-CoV-2	https://github.com/antigenomics/vdjdb-db/issues/326	{"frequency": "", "identification": "dextramer-sort", "sequencing": "", "singlecell": "yes", "verification": ""}	{"cell.subset": "CD8+", "clone.id": "", "donor.MHC": "", "donor.MHC.method": "", "epitope.id": "", "replica.id": "", "samples.found": 1, "structure.id": "", "studies.found": 1, "study.id": "", "subject.cohort": "", "subject.id": "", "tissue": "PBMC"}	{"cdr3": "CASSLASTDTQYF", "cdr3_old": "CASSLASTDTQYF", "fixNeeded": false, "good": true, "jCanonical": true, "jFixType": "NoFixNeeded", "jId": "TRBJ2-3*01", "jStart": 6, "vCanonical": true, "vEnd": 5, "vFixType": "NoFixNeeded", "vId": "TRBV28*01"}	olfactory bulb	4	1035	CASSIGSTDTQYF	TRBV19		TRBJ2-3	2
TRB	CASSLSTDTQYF	TRBV12-3*01	TRBJ2-3*01	HomoSapiens	HLA-B*07:02	B2M	MHCI	RAMPNMLRI	ORF1ab	SARS-CoV-2	PMID:34793243	{"frequency": "", "identification": "tetramer-sort", "sequencing": "amplicon-seq", "singlecell": "yes", "verification": ""}	{"cell.subset": "CD8+", "clone.id": "", "donor.MHC": "", "donor.MHC.method": "", "epitope.id": "", "replica.id": "", "samples.found": 1, "structure.id": "", "studies.found": 1, "study.id": "", "subject.cohort": "", "subject.id": "", "tissue": "PBMC"}	{"cdr3": "CASSLSTDTQYF", "cdr3_old": "CASSLSTDTQYF", "fixNeeded": false, "good": true, "jCanonical": true, "jFixType": "NoFixNeeded", "jId": "TRBJ2-3*01", "jStart": 5, "vCanonical": true, "vEnd": 5, "vFixType": "NoFixNeeded", "vId": "TRBV12-3*01"}	olfactory bulb	4	1035	CASSIGSTDTQYF	TRBV19		TRBJ2-3	2
TRB	CASSPGESTDTQYF	TRBV7-3*01	TRBJ2-3*01	HomoSapiens	HLA-A*02:01	B2M	MHCI	QINDMILSL	ORF1ab	SARS-CoV-2	PMID:34793243	{"frequency": "", "identification": "tetramer-sort", "sequencing": "amplicon-seq", "singlecell": "yes", "verification": ""}	{"cell.subset": "CD8+", "clone.id": "", "donor.MHC": "", "donor.MHC.method": "", "epitope.id": "", "replica.id": "", "samples.found": 1, "structure.id": "", "studies.found": 1, "study.id": "", "subject.cohort": "", "subject.id": "", "tissue": "PBMC"}	{"cdr3": "CASSPGESTDTQYF", "cdr3_old": "CASSPGESTDTQYF", "fixNeeded": false, "good": true, "jCanonical": true, "jFixType": "NoFixNeeded", "jId": "TRBJ2-3*01", "jStart": 7, "vCanonical": true, "vEnd": 4, "vFixType": "NoFixNeeded", "vId": "TRBV7-3*01"}	olfactory bulb	4	1035	CASSIGSTDTQYF	TRBV19		TRBJ2-3	2
TRB	CASSPGLTDTQYF	TRBV6-6*01	TRBJ2-3*01	HomoSapiens	HLA-A*02	B2M	MHCI	YLQPRTFLL	Spike	SARS-CoV-2	https://github.com/antigenomics/vdjdb-db/issues/323	{"frequency": "0.027783432", "identification": "tetramer-sort", "sequencing": "amplicon-seq", "singlecell": "", "verification": ""}	{"cell.subset": "", "clone.id": "", "donor.MHC": "", "donor.MHC.method": "", "epitope.id": "", "replica.id": "", "samples.found": 1, "structure.id": "", "studies.found": 1, "study.id": "", "subject.cohort": "", "subject.id": "M001a_YLQ", "tissue": ""}	{"cdr3": "CASSPGLTDTQYF", "cdr3_old": "CASSPGLTDTQYF", "fixNeeded": false, "good": true, "jCanonical": true, "jFixType": "NoFixNeeded", "jId": "TRBJ2-3*01", "jStart": 7, "vCanonical": true, "vEnd": 4, "vFixType": "NoFixNeeded", "vId": "TRBV6-6*01"}	olfactory bulb	4	1035	CASSIGSTDTQYF	TRBV19		TRBJ2-3	2
TRB	CASSPGTDTQYF	TRBV5-1*01	TRBJ2-3*01	HomoSapiens	HLA-A*02:01	B2M	MHCI	LTYHGAIKL	Nucleocapsid	SARS-CoV-2	PMID:34793243	{"frequency": "", "identification": "tetramer-sort", "sequencing": "amplicon-seq", "singlecell": "yes", "verification": ""}	{"cell.subset": "CD8+", "clone.id": "", "donor.MHC": "", "donor.MHC.method": "", "epitope.id": "", "replica.id": "", "samples.found": 1, "structure.id": "", "studies.found": 1, "study.id": "", "subject.cohort": "", "subject.id": "", "tissue": "PBMC"}	{"cdr3": "CASSPGTDTQYF", "cdr3_old": "CASSPGTDTQYF", "fixNeeded": false, "good": true, "jCanonical": true, "jFixType": "NoFixNeeded", "jId": "TRBJ2-3*01", "jStart": 6, "vCanonical": true, "vEnd": 4, "vFixType": "NoFixNeeded", "vId": "TRBV5-1*01"}	olfactory bulb	4	1035	CASSIGSTDTQYF	TRBV19		TRBJ2-3	2
TRB	CASSSESTDTQYF	TRBV5-5*01	TRBJ2-3*01	HomoSapiens	HLA-A*02:01	B2M	MHCI	FVNEFYAYL	ORF1ab	SARS-CoV-2	PMID:34793243	{"frequency": "", "identification": "tetramer-sort", "sequencing": "amplicon-seq", "singlecell": "yes", "verification": ""}	{"cell.subset": "CD8+", "clone.id": "", "donor.MHC": "", "donor.MHC.method": "", "epitope.id": "", "replica.id": "", "samples.found": 1, "structure.id": "", "studies.found": 1, "study.id": "", "subject.cohort": "", "subject.id": "", "tissue": "PBMC"}	{"cdr3": "CASSSESTDTQYF", "cdr3_old": "CASSSESTDTQYF", "fixNeeded": false, "good": true, "jCanonical": true, "jFixType": "NoFixNeeded", "jId": "TRBJ2-3*01", "jStart": 6, "vCanonical": true, "vEnd": 4, "vFixType": "NoFixNeeded", "vId": "TRBV5-5*01"}	olfactory bulb	4	1035	CASSIGSTDTQYF	TRBV19		TRBJ2-3	2
TRB	CASSTSTDTQYF	TRBV9*01	TRBJ2-3*01	HomoSapiens	HLA-A*02:01	B2M	MHCI	RQLLFVVEV	ORF1ab	SARS-CoV-2	PMID:34793243	{"frequency": "", "identification": "tetramer-sort", "sequencing": "amplicon-seq", "singlecell": "yes", "verification": ""}	{"cell.subset": "CD8+", "clone.id": "", "donor.MHC": "", "donor.MHC.method": "", "epitope.id": "", "replica.id": "", "samples.found": 1, "structure.id": "", "studies.found": 1, "study.id": "", "subject.cohort": "", "subject.id": "", "tissue": "PBMC"}	{"cdr3": "CASSTSTDTQYF", "cdr3_old": "CASSTSTDTQYF", "fixNeeded": false, "good": true, "jCanonical": true, "jFixType": "NoFixNeeded", "jId": "TRBJ2-3*01", "jStart": 5, "vCanonical": true, "vEnd": 4, "vFixType": "NoFixNeeded", "vId": "TRBV9*01"}	olfactory bulb	4	1035	CASSIGSTDTQYF	TRBV19		TRBJ2-3	2
TRB	CASSTSTDTQYF	TRBV6-6*01	TRBJ2-3*01	HomoSapiens	HLA-A*03:01	B2M	MHCI	KTFPPTEPK	Nucleocapsid	SARS-CoV-2	PMID:35750048	{"frequency": "", "identification": "tetramer-sort", "sequencing": "sanger", "singlecell": "Single cell", "verification": ""}	{"cell.subset": "CD8+", "clone.id": "", "donor.MHC": "", "donor.MHC.method": "", "epitope.id": "N361-369", "replica.id": "", "samples.found": 1, "structure.id": "", "studies.found": 1, "study.id": "", "subject.cohort": "", "subject.id": "58.3", "tissue": "PBMC"}	{"cdr3": "CASSTSTDTQYF", "cdr3_old": "CASSTSTDTQYF", "fixNeeded": false, "good": true, "jCanonical": true, "jFixType": "NoFixNeeded", "jId": "TRBJ2-3*01", "jStart": 5, "vCanonical": true, "vEnd": 4, "vFixType": "NoFixNeeded", "vId": "TRBV6-6*01"}	olfactory bulb	4	1035	CASSIGSTDTQYF	TRBV19		TRBJ2-3	2
TRB	CASSVGATDTQYF	TRBV9*01	TRBJ2-3*01	HomoSapiens	HLA-B*07:02	B2M	MHCI	MPYFFTLLL	ORF1ab	SARS-CoV-2	PMID:34793243	{"frequency": "", "identification": "tetramer-sort", "sequencing": "amplicon-seq", "singlecell": "yes", "verification": ""}	{"cell.subset": "CD8+", "clone.id": "", "donor.MHC": "", "donor.MHC.method": "", "epitope.id": "", "replica.id": "", "samples.found": 1, "structure.id": "", "studies.found": 1, "study.id": "", "subject.cohort": "", "subject.id": "", "tissue": "PBMC"}	{"cdr3": "CASSVGATDTQYF", "cdr3_old": "CASSVGATDTQYF", "fixNeeded": false, "good": true, "jCanonical": true, "jFixType": "NoFixNeeded", "jId": "TRBJ2-3*01", "jStart": 7, "vCanonical": true, "vEnd": 5, "vFixType": "NoFixNeeded", "vId": "TRBV9*01"}	olfactory bulb	4	1035	CASSIGSTDTQYF	TRBV19		TRBJ2-3	2
TRB	CASSYESTDTQYF	TRBV6-2*01	TRBJ2-3*01	HomoSapiens	HLA-A*02:01	B2M	MHCI	SVLYYQNNV	ORF1ab	SARS-CoV-2	PMID:34793243	{"frequency": "", "identification": "tetramer-sort", "sequencing": "amplicon-seq", "singlecell": "yes", "verification": ""}	{"cell.subset": "CD8+", "clone.id": "", "donor.MHC": "", "donor.MHC.method": "", "epitope.id": "", "replica.id": "", "samples.found": 1, "structure.id": "", "studies.found": 1, "study.id": "", "subject.cohort": "", "subject.id": "", "tissue": "PBMC"}	{"cdr3": "CASSYESTDTQYF", "cdr3_old": "CASSYESTDTQYF", "fixNeeded": false, "good": true, "jCanonical": true, "jFixType": "NoFixNeeded", "jId": "TRBJ2-3*01", "jStart": 6, "vCanonical": true, "vEnd": 5, "vFixType": "NoFixNeeded", "vId": "TRBV6-2*01"}	olfactory bulb	4	1035	CASSIGSTDTQYF	TRBV19		TRBJ2-3	2
TRB	CASSYGLTDTQYF	TRBV6-5*01	TRBJ2-3*01	HomoSapiens	HLA-A*24:02	B2M	MHCI	TSQWLTNIF	ORF1ab	SARS-CoV-2	PMID:34793243	{"frequency": "", "identification": "tetramer-sort", "sequencing": "amplicon-seq", "singlecell": "yes", "verification": ""}	{"cell.subset": "CD8+", "clone.id": "", "donor.MHC": "", "donor.MHC.method": "", "epitope.id": "", "replica.id": "", "samples.found": 1, "structure.id": "", "studies.found": 1, "study.id": "", "subject.cohort": "", "subject.id": "", "tissue": "PBMC"}	{"cdr3": "CASSYGLTDTQYF", "cdr3_old": "CASSYGLTDTQYF", "fixNeeded": false, "good": true, "jCanonical": true, "jFixType": "NoFixNeeded", "jId": "TRBJ2-3*01", "jStart": 7, "vCanonical": true, "vEnd": 5, "vFixType": "NoFixNeeded", "vId": "TRBV6-5*01"}	olfactory bulb	4	1035	CASSIGSTDTQYF	TRBV19		TRBJ2-3	2
TRB	CASSYWGSTDTQYF	TRBV6-6*01	TRBJ2-3*01	HomoSapiens	HLA-A*01:01	B2M	MHCI	TTDPSFLGRY	ORF1a	SARS-CoV-2	PMID:35750048	{"frequency": "", "identification": "tetramer-sort", "sequencing": "sanger", "singlecell": "Single cell", "verification": ""}	{"cell.subset": "CD8+", "clone.id": "", "donor.MHC": "", "donor.MHC.method": "", "epitope.id": "ORF1a1637-1646", "replica.id": "", "samples.found": 1, "structure.id": "", "studies.found": 1, "study.id": "", "subject.cohort": "", "subject.id": "78.3", "tissue": "PBMC"}	{"cdr3": "CASSYWGSTDTQYF", "cdr3_old": "CASSYWGSTDTQYF", "fixNeeded": false, "good": true, "jCanonical": true, "jFixType": "NoFixNeeded", "jId": "TRBJ2-3*01", "jStart": 7, "vCanonical": true, "vEnd": 5, "vFixType": "NoFixNeeded", "vId": "TRBV6-6*01"}	olfactory bulb	4	1035	CASSIGSTDTQYF	TRBV19		TRBJ2-3	2
TRB	CASSLAGGFTGELFF	TRBV7-8*01	TRBJ2-2*01	HomoSapiens	HLA-A*02:01	B2M	MHCI	YLQPRTFLL	Spike	SARS-CoV-2	https://github.com/antigenomics/vdjdb-db/issues/326	{"frequency": "", "identification": "dextramer-sort", "sequencing": "", "singlecell": "yes", "verification": ""}	{"cell.subset": "CD8+", "clone.id": "", "donor.MHC": "", "donor.MHC.method": "", "epitope.id": "", "replica.id": "", "samples.found": 1, "structure.id": "", "studies.found": 1, "study.id": "", "subject.cohort": "", "subject.id": "", "tissue": "PBMC"}	{"cdr3": "CASSLAGGFTGELFF", "cdr3_old": "CASSLAGGFTGELFF", "fixNeeded": false, "good": true, "jCanonical": true, "jFixType": "NoFixNeeded", "jId": "TRBJ2-2*01", "jStart": 9, "vCanonical": true, "vEnd": 5, "vFixType": "NoFixNeeded", "vId": "TRBV7-8*01"}	corpus callosum/gyrus cynguli	6	91	CASSLAGGTGEQFF	TRBV27	TRBD1	TRBJ2-1	2
TRB	CASTLAGGTGELFF	TRBV27*01	TRBJ2-2*01	HomoSapiens	HLA-A*02:01	B2M	MHCI	RIMTWLDMV	ORF1ab	SARS-CoV-2	PMID:34793243	{"frequency": "", "identification": "tetramer-sort", "sequencing": "amplicon-seq", "singlecell": "yes", "verification": ""}	{"cell.subset": "CD8+", "clone.id": "", "donor.MHC": "", "donor.MHC.method": "", "epitope.id": "", "replica.id": "", "samples.found": 1, "structure.id": "", "studies.found": 1, "study.id": "", "subject.cohort": "", "subject.id": "", "tissue": "PBMC"}	{"cdr3": "CASTLAGGTGELFF", "cdr3_old": "CASTLAGGTGELFF", "fixNeeded": false, "good": true, "jCanonical": true, "jFixType": "NoFixNeeded", "jId": "TRBJ2-2*01", "jStart": 8, "vCanonical": true, "vEnd": 3, "vFixType": "NoFixNeeded", "vId": "TRBV27*01"}	corpus callosum/gyrus cynguli	6	91	CASSLAGGTGEQFF	TRBV27	TRBD1	TRBJ2-1	2
TRB	CASSLAGGFTGELFF	TRBV7-8*01	TRBJ2-2*01	HomoSapiens	HLA-A*02:01	B2M	MHCI	YLQPRTFLL	Spike	SARS-CoV-2	https://github.com/antigenomics/vdjdb-db/issues/326	{"frequency": "", "identification": "dextramer-sort", "sequencing": "", "singlecell": "yes", "verification": ""}	{"cell.subset": "CD8+", "clone.id": "", "donor.MHC": "", "donor.MHC.method": "", "epitope.id": "", "replica.id": "", "samples.found": 1, "structure.id": "", "studies.found": 1, "study.id": "", "subject.cohort": "", "subject.id": "", "tissue": "PBMC"}	{"cdr3": "CASSLAGGFTGELFF", "cdr3_old": "CASSLAGGFTGELFF", "fixNeeded": false, "good": true, "jCanonical": true, "jFixType": "NoFixNeeded", "jId": "TRBJ2-2*01", "jStart": 9, "vCanonical": true, "vEnd": 5, "vFixType": "NoFixNeeded", "vId": "TRBV7-8*01"}	medulla1	9	11323	CASSLMGGDTGELFF	TRBV28	TRBD1	TRBJ2-2	2
TRB	CASSLSYNSPLHF	TRBV7-6*01	TRBJ1-6*01	HomoSapiens	HLA-A*02:01	B2M	MHCI	TLNDFNLVA	ORF1ab	SARS-CoV-2	PMID:34793243	{"frequency": "", "identification": "tetramer-sort", "sequencing": "amplicon-seq", "singlecell": "yes", "verification": ""}	{"cell.subset": "CD8+", "clone.id": "", "donor.MHC": "", "donor.MHC.method": "", "epitope.id": "", "replica.id": "", "samples.found": 1, "structure.id": "", "studies.found": 1, "study.id": "", "subject.cohort": "", "subject.id": "", "tissue": "PBMC"}	{"cdr3": "CASSLSYNSPLHF", "cdr3_old": "CASSLSYNSPLHF", "fixNeeded": false, "good": true, "jCanonical": true, "jFixType": "NoFixNeeded", "jId": "TRBJ1-6*01", "jStart": 5, "vCanonical": true, "vEnd": 5, "vFixType": "NoFixNeeded", "vId": "TRBV7-6*01"}	medulla1	9	6058	CASSLQGYNSPLHF	TRBV5-1	TRBD1	TRBJ1-6	2
TRB	CASSLPQPDTQYF	TRBV11-3*01	TRBJ2-3*01	HomoSapiens	HLA-B*40:01	B2M	MHCI	MEVTPSGTWL	Nucleocapsid	SARS-CoV-2	PMID:35750048	{"frequency": "", "identification": "tetramer-sort", "sequencing": "sanger", "singlecell": "Single cell", "verification": ""}	{"cell.subset": "CD8+", "clone.id": "", "donor.MHC": "", "donor.MHC.method": "", "epitope.id": "N322-331", "replica.id": "", "samples.found": 1, "structure.id": "", "studies.found": 1, "study.id": "", "subject.cohort": "", "subject.id": "61.3", "tissue": "PBMC"}	{"cdr3": "CASSLPQPDTQYF", "cdr3_old": "CASSLPQPDTQYF", "fixNeeded": false, "good": true, "jCanonical": true, "jFixType": "NoFixNeeded", "jId": "TRBJ2-3*01", "jStart": 8, "vCanonical": true, "vEnd": 5, "vFixType": "NoFixNeeded", "vId": "TRBV11-3*01"}	olfactory bulb	9	13428	CASSLRQPSDTQYF	TRBV27	TRBD2	TRBJ2-3	2
TRB	CASSLRQGADTQYF	TRBV12-4*01	TRBJ2-3*01	HomoSapiens	HLA-A*01:01	B2M	MHCI	TTDPSFLGRY	NSP3	SARS-CoV-2	https://github.com/antigenomics/vdjdb-db/issues/326	{"frequency": "", "identification": "dextramer-sort", "sequencing": "", "singlecell": "yes", "verification": ""}	{"cell.subset": "CD8+", "clone.id": "", "donor.MHC": "", "donor.MHC.method": "", "epitope.id": "", "replica.id": "", "samples.found": 1, "structure.id": "", "studies.found": 1, "study.id": "", "subject.cohort": "", "subject.id": "", "tissue": "PBMC"}	{"cdr3": "CASSLRQGADTQYF", "cdr3_old": "CASSLRQGADTQYF", "fixNeeded": false, "good": true, "jCanonical": true, "jFixType": "NoFixNeeded", "jId": "TRBJ2-3*01", "jStart": 9, "vCanonical": true, "vEnd": 5, "vFixType": "NoFixNeeded", "vId": "TRBV12-4*01"}	olfactory bulb	9	13428	CASSLRQPSDTQYF	TRBV27	TRBD2	TRBJ2-3	2
TRB	CASSLAGLGYTF	TRBV5-1*01	TRBJ1-2*01	HomoSapiens	HLA-B*07:02	B2M	MHCI	SPRWYFYYL	Nucleocapsid	SARS-CoV-2	PMID:34793243	{"frequency": "", "identification": "tetramer-sort", "sequencing": "amplicon-seq", "singlecell": "yes", "verification": ""}	{"cell.subset": "CD8+", "clone.id": "", "donor.MHC": "", "donor.MHC.method": "", "epitope.id": "", "replica.id": "", "samples.found": 1, "structure.id": "", "studies.found": 1, "study.id": "", "subject.cohort": "", "subject.id": "", "tissue": "PBMC"}	{"cdr3": "CASSLAGLGYTF", "cdr3_old": "CASSLAGLGYTF", "fixNeeded": false, "good": true, "jCanonical": true, "jFixType": "NoFixNeeded", "jId": "TRBJ1-2*01", "jStart": 8, "vCanonical": true, "vEnd": 5, "vFixType": "NoFixNeeded", "vId": "TRBV5-1*01"}	olfactory bulb	8	2	CASSLVGNGYTF	TRBV12-3		TRBJ1-2	2
TRB	CASSLQGGNGYTF	TRBV5-5*01	TRBJ1-2*01	HomoSapiens	HLA-DPA*01:03	HLA-DPB*04:01	MHCII	TFEYVSQPFLMDLE	Spike	SARS-CoV-2	PMID:35750048	{"frequency": "", "identification": "tetramer-sort", "sequencing": "sanger", "singlecell": "Single cell", "verification": ""}	{"cell.subset": "CD4+", "clone.id": "", "donor.MHC": "", "donor.MHC.method": "", "epitope.id": "S167-180", "replica.id": "", "samples.found": 1, "structure.id": "", "studies.found": 1, "study.id": "", "subject.cohort": "", "subject.id": "HT66M6", "tissue": "PBMC"}	{"cdr3": "CASSLQGGNGYTF", "cdr3_old": "CASSLQGGNGYTF", "fixNeeded": false, "good": true, "jCanonical": true, "jFixType": "NoFixNeeded", "jId": "TRBJ1-2*01", "jStart": 9, "vCanonical": true, "vEnd": 5, "vFixType": "NoFixNeeded", "vId": "TRBV5-5*01"}	olfactory bulb	8	2	CASSLVGNGYTF	TRBV12-3		TRBJ1-2	2
TRB	CASSLRGANGYTF	TRBV7-3*01		HomoSapiens	HLA-DRB1*04:05	HLA-DRA*01:01	MHCII	NCTFEYVSQPFLMDL	Spike	SARS-CoV-2	PMID:34061349	{"frequency": "", "identification": "limiting-dilution-cloning", "sequencing": "amplicon-seq", "singlecell": "", "verification": "antigen-loaded-targets"}	{"cell.subset": "CD4+", "clone.id": "", "donor.MHC": "", "donor.MHC.method": "", "epitope.id": "", "replica.id": "", "samples.found": 1, "structure.id": "", "studies.found": 1, "study.id": "", "subject.cohort": "", "subject.id": "", "tissue": "PBMC"}	{"cdr3": "CASSLRGANGYTF", "cdr3_old": "CASSLRGANGYTF", "fixNeeded": false, "good": false, "jCanonical": true, "jFixType": "FailedBadSegment", "jId": null, "jStart": -1, "oldVEnd": -1, "oldVFixType": "FailedBadSegment", "oldVId": null, "vCanonical": true, "vEnd": 5, "vFixType": "ChangeSegment", "vId": "TRBV7-3*01"}	olfactory bulb	8	2	CASSLVGNGYTF	TRBV12-3		TRBJ1-2	2
TRB	CASSLTGGGYTF	TRBV12-4*01	TRBJ1-2*01	HomoSapiens	HLA-B*15:01	B2M	MHCI	NQKLIANQF	Spike	SARS-CoV-2	https://github.com/antigenomics/vdjdb-db/issues/326	{"frequency": "", "identification": "dextramer-sort", "sequencing": "", "singlecell": "yes", "verification": ""}	{"cell.subset": "CD8+", "clone.id": "", "donor.MHC": "", "donor.MHC.method": "", "epitope.id": "", "replica.id": "", "samples.found": 1, "structure.id": "", "studies.found": 1, "study.id": "", "subject.cohort": "", "subject.id": "", "tissue": "PBMC"}	{"cdr3": "CASSLTGGGYTF", "cdr3_old": "CASSLTGGGYTF", "fixNeeded": false, "good": true, "jCanonical": true, "jFixType": "NoFixNeeded", "jId": "TRBJ1-2*01", "jStart": 8, "vCanonical": true, "vEnd": 5, "vFixType": "NoFixNeeded", "vId": "TRBV12-4*01"}	olfactory bulb	8	2	CASSLVGNGYTF	TRBV12-3		TRBJ1-2	2
TRB	CASSSAGNGYTF	TRBV6-2*01	TRBJ1-2*01	HomoSapiens	HLA-A*02:01	B2M	MHCI	VMVELVAEL	ORF1ab	SARS-CoV-2	PMID:34793243	{"frequency": "", "identification": "tetramer-sort", "sequencing": "amplicon-seq", "singlecell": "yes", "verification": ""}	{"cell.subset": "CD8+", "clone.id": "", "donor.MHC": "", "donor.MHC.method": "", "epitope.id": "", "replica.id": "", "samples.found": 1, "structure.id": "", "studies.found": 1, "study.id": "", "subject.cohort": "", "subject.id": "", "tissue": "PBMC"}	{"cdr3": "CASSSAGNGYTF", "cdr3_old": "CASSSAGNGYTF", "fixNeeded": false, "good": true, "jCanonical": true, "jFixType": "NoFixNeeded", "jId": "TRBJ1-2*01", "jStart": 8, "vCanonical": true, "vEnd": 4, "vFixType": "NoFixNeeded", "vId": "TRBV6-2*01"}	olfactory bulb	8	2	CASSLVGNGYTF	TRBV12-3		TRBJ1-2	2
TRB	CASSLAGPNEQFF	TRBV7-9*01	TRBJ2-1*01	HomoSapiens	HLA-A*02:01	B2M	MHCI	YLQPRTFLL	Spike	SARS-CoV-2	PMID:33951417	{"frequency": "1/12", "identification": "tetramer-sort", "sequencing": "sanger", "singlecell": "yes", "verification": ""}	{"cell.subset": "CD8+", "clone.id": "", "donor.MHC": "", "donor.MHC.method": "", "epitope.id": "S269", "replica.id": "", "samples.found": 1, "structure.id": "", "studies.found": 1, "study.id": "", "subject.cohort": "", "subject.id": "CA19", "tissue": "PBMC"}	{"cdr3": "CASSLAGPNEQFF", "cdr3_old": "CASSLAGPNEQFF", "fixNeeded": false, "good": true, "jCanonical": true, "jFixType": "NoFixNeeded", "jId": "TRBJ2-1*01", "jStart": 8, "vCanonical": true, "vEnd": 5, "vFixType": "NoFixNeeded", "vId": "TRBV7-9*01"}	cerebellum	5	2	CASSLVQGPNEQFF	TRBV5-5	TRBD1	TRBJ2-1	2
TRB	CASSLVGNEQFF	TRBV5-1*01	TRBJ2-1*01	HomoSapiens	HLA-B*07:02	B2M	MHCI	SPRWYFYYL	Nucleocapsid	SARS-CoV-2	PMID:35750048	{"frequency": "", "identification": "tetramer-sort", "sequencing": "sanger", "singlecell": "Single cell", "verification": ""}	{"cell.subset": "CD8+", "clone.id": "", "donor.MHC": "", "donor.MHC.method": "", "epitope.id": "N105-113", "replica.id": "", "samples.found": 1, "structure.id": "", "studies.found": 1, "study.id": "", "subject.cohort": "", "subject.id": "80.4", "tissue": "PBMC"}	{"cdr3": "CASSLVGNEQFF", "cdr3_old": "CASSLVGNEQFF", "fixNeeded": false, "good": true, "jCanonical": true, "jFixType": "NoFixNeeded", "jId": "TRBJ2-1*01", "jStart": 7, "vCanonical": true, "vEnd": 5, "vFixType": "NoFixNeeded", "vId": "TRBV5-1*01"}	cerebellum	5	2	CASSLVQGPNEQFF	TRBV5-5	TRBD1	TRBJ2-1	2
TRB	CASSLVLGSNEQFF	TRBV11-2*01	TRBJ2-1*01	HomoSapiens	HLA-B*07:02	B2M	MHCI	SPRWYFYYL	Nucleocapsid	SARS-CoV-2	PMID:35750048	{"frequency": "", "identification": "tetramer-sort", "sequencing": "sanger", "singlecell": "Single cell", "verification": ""}	{"cell.subset": "CD8+", "clone.id": "", "donor.MHC": "", "donor.MHC.method": "", "epitope.id": "N105-113", "replica.id": "", "samples.found": 1, "structure.id": "", "studies.found": 1, "study.id": "", "subject.cohort": "", "subject.id": "58.3", "tissue": "PBMC"}	{"cdr3": "CASSLVLGSNEQFF", "cdr3_old": "CASSLVLGSNEQFF", "fixNeeded": false, "good": true, "jCanonical": true, "jFixType": "NoFixNeeded", "jId": "TRBJ2-1*01", "jStart": 9, "vCanonical": true, "vEnd": 5, "vFixType": "NoFixNeeded", "vId": "TRBV11-2*01"}	cerebellum	5	2	CASSLVQGPNEQFF	TRBV5-5	TRBD1	TRBJ2-1	2
TRB	CASSLVPGHNEQFF	TRBV27*01	TRBJ2-1*01	HomoSapiens	HLA-A*01:01	B2M	MHCI	TTDPSFLGRY	NSP3	SARS-CoV-2	https://github.com/antigenomics/vdjdb-db/issues/326	{"frequency": "", "identification": "dextramer-sort", "sequencing": "", "singlecell": "yes", "verification": ""}	{"cell.subset": "CD8+", "clone.id": "", "donor.MHC": "", "donor.MHC.method": "", "epitope.id": "", "replica.id": "", "samples.found": 1, "structure.id": "", "studies.found": 1, "study.id": "", "subject.cohort": "", "subject.id": "", "tissue": "PBMC"}	{"cdr3": "CASSLVPGHNEQFF", "cdr3_old": "CASSLVPGHNEQFF", "fixNeeded": false, "good": true, "jCanonical": true, "jFixType": "NoFixNeeded", "jId": "TRBJ2-1*01", "jStart": 9, "vCanonical": true, "vEnd": 5, "vFixType": "NoFixNeeded", "vId": "TRBV27*01"}	cerebellum	5	2	CASSLVQGPNEQFF	TRBV5-5	TRBD1	TRBJ2-1	2
TRB	CASSLAGGSYEQYF	TRBV7-6*01	TRBJ2-7*01	HomoSapiens	HLA-A*02:01	B2M	MHCI	FLALCADSI	ORF1ab	SARS-CoV-2	PMID:34793243	{"frequency": "", "identification": "tetramer-sort", "sequencing": "amplicon-seq", "singlecell": "yes", "verification": ""}	{"cell.subset": "CD8+", "clone.id": "", "donor.MHC": "", "donor.MHC.method": "", "epitope.id": "", "replica.id": "", "samples.found": 1, "structure.id": "", "studies.found": 1, "study.id": "", "subject.cohort": "", "subject.id": "", "tissue": "PBMC"}	{"cdr3": "CASSLAGGSYEQYF", "cdr3_old": "CASSLAGGSYEQYF", "fixNeeded": false, "good": true, "jCanonical": true, "jFixType": "NoFixNeeded", "jId": "TRBJ2-7*01", "jStart": 8, "vCanonical": true, "vEnd": 5, "vFixType": "NoFixNeeded", "vId": "TRBV7-6*01"}	frontal cortex	9	4502	CASSLYGPSYEQYF	TRBV27		TRBJ2-7	2
TRB	CASSLEGDPSYEQYF	TRBV13*01	TRBJ2-7*01	HomoSapiens	HLA-A*02:01	B2M	MHCI	DKDPQFKDN	Nucleocapsid	SARS-CoV-2	PMID:34793243	{"frequency": "", "identification": "tetramer-sort", "sequencing": "amplicon-seq", "singlecell": "yes", "verification": ""}	{"cell.subset": "CD8+", "clone.id": "", "donor.MHC": "", "donor.MHC.method": "", "epitope.id": "", "replica.id": "", "samples.found": 1, "structure.id": "", "studies.found": 1, "study.id": "", "subject.cohort": "", "subject.id": "", "tissue": "PBMC"}	{"cdr3": "CASSLEGDPSYEQYF", "cdr3_old": "CASSLEGDPSYEQYF", "fixNeeded": false, "good": true, "jCanonical": true, "jFixType": "NoFixNeeded", "jId": "TRBJ2-7*01", "jStart": 9, "vCanonical": true, "vEnd": 5, "vFixType": "NoFixNeeded", "vId": "TRBV13*01"}	frontal cortex	9	4502	CASSLYGPSYEQYF	TRBV27		TRBJ2-7	2
TRB	CASSLEYGSYEQYF	TRBV7-8*01	TRBJ2-7*01	HomoSapiens	HLA-A*02:01	B2M	MHCI	KLDGFMGRI	ORF1ab	SARS-CoV-2	PMID:34793243	{"frequency": "", "identification": "tetramer-sort", "sequencing": "amplicon-seq", "singlecell": "yes", "verification": ""}	{"cell.subset": "CD8+", "clone.id": "", "donor.MHC": "", "donor.MHC.method": "", "epitope.id": "", "replica.id": "", "samples.found": 1, "structure.id": "", "studies.found": 1, "study.id": "", "subject.cohort": "", "subject.id": "", "tissue": "PBMC"}	{"cdr3": "CASSLEYGSYEQYF", "cdr3_old": "CASSLEYGSYEQYF", "fixNeeded": false, "good": true, "jCanonical": true, "jFixType": "NoFixNeeded", "jId": "TRBJ2-7*01", "jStart": 8, "vCanonical": true, "vEnd": 5, "vFixType": "NoFixNeeded", "vId": "TRBV7-8*01"}	frontal cortex	9	4502	CASSLYGPSYEQYF	TRBV27		TRBJ2-7	2
TRB	CASSLGQSYEQYF	TRBV5-6*01	TRBJ2-7*01	HomoSapiens	HLA-A*02	B2M	MHCI	YLQPRTFLL	Spike	SARS-CoV-2	https://github.com/antigenomics/vdjdb-db/issues/323	{"frequency": "0.001409895", "identification": "tetramer-sort", "sequencing": "amplicon-seq", "singlecell": "", "verification": ""}	{"cell.subset": "", "clone.id": "", "donor.MHC": "", "donor.MHC.method": "", "epitope.id": "", "replica.id": "", "samples.found": 1, "structure.id": "", "studies.found": 1, "study.id": "", "subject.cohort": "", "subject.id": "M016a_YLQ", "tissue": ""}	{"cdr3": "CASSLGQSYEQYF", "cdr3_old": "CASSLGQSYEQYF", "fixNeeded": false, "good": true, "jCanonical": true, "jFixType": "NoFixNeeded", "jId": "TRBJ2-7*01", "jStart": 7, "vCanonical": true, "vEnd": 5, "vFixType": "NoFixNeeded", "vId": "TRBV5-6*01"}	frontal cortex	9	4502	CASSLYGPSYEQYF	TRBV27		TRBJ2-7	2
TRB	CASSLLGGSYEQYF	TRBV27*01	TRBJ2-7*01	HomoSapiens	HLA-A*01:01	B2M	MHCI	VTDVTQLYL	ORF1ab	SARS-CoV-2	PMID:34793243	{"frequency": "", "identification": "tetramer-sort", "sequencing": "amplicon-seq", "singlecell": "yes", "verification": ""}	{"cell.subset": "CD8+", "clone.id": "", "donor.MHC": "", "donor.MHC.method": "", "epitope.id": "", "replica.id": "", "samples.found": 1, "structure.id": "", "studies.found": 1, "study.id": "", "subject.cohort": "", "subject.id": "", "tissue": "PBMC"}	{"cdr3": "CASSLLGGSYEQYF", "cdr3_old": "CASSLLGGSYEQYF", "fixNeeded": false, "good": true, "jCanonical": true, "jFixType": "NoFixNeeded", "jId": "TRBJ2-7*01", "jStart": 8, "vCanonical": true, "vEnd": 5, "vFixType": "NoFixNeeded", "vId": "TRBV27*01"}	frontal cortex	9	4502	CASSLYGPSYEQYF	TRBV27		TRBJ2-7	2
TRB	CASSLQGVSYEQYF	TRBV28*01	TRBJ2-7*01	HomoSapiens	HLA-A*01:01	B2M	MHCI	TTDPSFLGRY	NSP3	SARS-CoV-2	https://github.com/antigenomics/vdjdb-db/issues/326	{"frequency": "", "identification": "dextramer-sort", "sequencing": "", "singlecell": "yes", "verification": ""}	{"cell.subset": "CD8+", "clone.id": "", "donor.MHC": "", "donor.MHC.method": "", "epitope.id": "", "replica.id": "", "samples.found": 1, "structure.id": "", "studies.found": 1, "study.id": "", "subject.cohort": "", "subject.id": "", "tissue": "PBMC"}	{"cdr3": "CASSLQGVSYEQYF", "cdr3_old": "CASSLQGVSYEQYF", "fixNeeded": false, "good": true, "jCanonical": true, "jFixType": "NoFixNeeded", "jId": "TRBJ2-7*01", "jStart": 8, "vCanonical": true, "vEnd": 5, "vFixType": "NoFixNeeded", "vId": "TRBV28*01"}	frontal cortex	9	4502	CASSLYGPSYEQYF	TRBV27		TRBJ2-7	2
TRB	CASSLSGSYEQYF	TRBV5-1*01	TRBJ2-7*01	HomoSapiens	HLA-B*07:02	B2M	MHCI	SPRWYFYYL	Nucleocapsid	SARS-CoV-2	PMID:34793243	{"frequency": "", "identification": "tetramer-sort", "sequencing": "amplicon-seq", "singlecell": "yes", "verification": "antigen-loaded-targets"}	{"cell.subset": "CD8+", "clone.id": "", "donor.MHC": "", "donor.MHC.method": "", "epitope.id": "", "replica.id": "", "samples.found": 1, "structure.id": "", "studies.found": 1, "study.id": "", "subject.cohort": "", "subject.id": "", "tissue": "PBMC"}	{"cdr3": "CASSLSGSYEQYF", "cdr3_old": "CASSLSGSYEQYF", "fixNeeded": false, "good": true, "jCanonical": true, "jFixType": "NoFixNeeded", "jId": "TRBJ2-7*01", "jStart": 7, "vCanonical": true, "vEnd": 5, "vFixType": "NoFixNeeded", "vId": "TRBV5-1*01"}	frontal cortex	9	4502	CASSLYGPSYEQYF	TRBV27		TRBJ2-7	2
TRB	CASSLYADSYEQYF	TRBV28*01	TRBJ2-7*01	HomoSapiens	HLA-A*01:01	B2M	MHCI	PTDNYITTY	NSP3	SARS-CoV-2	PMID:34793243	{"frequency": "", "identification": "tetramer-sort", "sequencing": "amplicon-seq", "singlecell": "yes", "verification": ""}	{"cell.subset": "CD8+", "clone.id": "", "donor.MHC": "", "donor.MHC.method": "", "epitope.id": "", "replica.id": "", "samples.found": 1, "structure.id": "", "studies.found": 1, "study.id": "", "subject.cohort": "", "subject.id": "", "tissue": "PBMC"}	{"cdr3": "CASSLYADSYEQYF", "cdr3_old": "CASSLYADSYEQYF", "fixNeeded": false, "good": true, "jCanonical": true, "jFixType": "NoFixNeeded", "jId": "TRBJ2-7*01", "jStart": 8, "vCanonical": true, "vEnd": 5, "vFixType": "NoFixNeeded", "vId": "TRBV28*01"}	frontal cortex	9	4502	CASSLYGPSYEQYF	TRBV27		TRBJ2-7	2
TRB	CASSLYGGYEQYF	TRBV7-3*01	TRBJ2-7*01	HomoSapiens	HLA-A*02:01	B2M	MHCI	YLQPRTFLL	Spike	SARS-CoV-2	https://github.com/antigenomics/vdjdb-db/issues/326	{"frequency": "", "identification": "dextramer-sort", "sequencing": "", "singlecell": "yes", "verification": ""}	{"cell.subset": "CD8+", "clone.id": "", "donor.MHC": "", "donor.MHC.method": "", "epitope.id": "", "replica.id": "", "samples.found": 1, "structure.id": "", "studies.found": 1, "study.id": "", "subject.cohort": "", "subject.id": "", "tissue": "PBMC"}	{"cdr3": "CASSLYGGYEQYF", "cdr3_old": "CASSLYGGYEQYF", "fixNeeded": false, "good": true, "jCanonical": true, "jFixType": "NoFixNeeded", "jId": "TRBJ2-7*01", "jStart": 8, "vCanonical": true, "vEnd": 5, "vFixType": "NoFixNeeded", "vId": "TRBV7-3*01"}	frontal cortex	9	4502	CASSLYGPSYEQYF	TRBV27		TRBJ2-7	2
TRB	CASSLYGSSYEQYF	TRBV5-1*01	TRBJ2-7*01	HomoSapiens	HLA-A*02:01	B2M	MHCI	KLSYGIATV	ORF1ab	SARS-CoV-2	PMID:34793243	{"frequency": "", "identification": "tetramer-sort", "sequencing": "amplicon-seq", "singlecell": "yes", "verification": ""}	{"cell.subset": "CD8+", "clone.id": "", "donor.MHC": "", "donor.MHC.method": "", "epitope.id": "", "replica.id": "", "samples.found": 1, "structure.id": "", "studies.found": 1, "study.id": "", "subject.cohort": "", "subject.id": "", "tissue": "PBMC"}	{"cdr3": "CASSLYGSSYEQYF", "cdr3_old": "CASSLYGSSYEQYF", "fixNeeded": false, "good": true, "jCanonical": true, "jFixType": "NoFixNeeded", "jId": "TRBJ2-7*01", "jStart": 8, "vCanonical": true, "vEnd": 5, "vFixType": "NoFixNeeded", "vId": "TRBV5-1*01"}	frontal cortex	9	4502	CASSLYGPSYEQYF	TRBV27		TRBJ2-7	1
TRB	CASSYGPPYEQYF	TRBV6-5*01	TRBJ2-7*01	HomoSapiens	HLA-A*01:01	B2M	MHCI	LTDEMIAQY	Spike	SARS-CoV-2	https://github.com/antigenomics/vdjdb-db/issues/326	{"frequency": "", "identification": "dextramer-sort", "sequencing": "", "singlecell": "yes", "verification": ""}	{"cell.subset": "CD8+", "clone.id": "", "donor.MHC": "", "donor.MHC.method": "", "epitope.id": "", "replica.id": "", "samples.found": 1, "structure.id": "", "studies.found": 1, "study.id": "", "subject.cohort": "", "subject.id": "", "tissue": "PBMC"}	{"cdr3": "CASSYGPPYEQYF", "cdr3_old": "CASSYGPPYEQYF", "fixNeeded": false, "good": true, "jCanonical": true, "jFixType": "NoFixNeeded", "jId": "TRBJ2-7*01", "jStart": 8, "vCanonical": true, "vEnd": 5, "vFixType": "NoFixNeeded", "vId": "TRBV6-5*01"}	frontal cortex	9	4502	CASSLYGPSYEQYF	TRBV27		TRBJ2-7	2
TRB	CASSPRDRGFSPLHF	TRBV4-3*01	TRBJ1-6*01	HomoSapiens	HLA-B*15:01	B2M	MHCI	RVAGDSGFAAY	Matrix	SARS-CoV-2	https://github.com/antigenomics/vdjdb-db/issues/326	{"frequency": "", "identification": "dextramer-sort", "sequencing": "", "singlecell": "yes", "verification": ""}	{"cell.subset": "CD8+", "clone.id": "", "donor.MHC": "", "donor.MHC.method": "", "epitope.id": "", "replica.id": "", "samples.found": 1, "structure.id": "", "studies.found": 1, "study.id": "", "subject.cohort": "", "subject.id": "", "tissue": "PBMC"}	{"cdr3": "CASSPRDRGFSPLHF", "cdr3_old": "CASSPRDRGFSPLHF", "fixNeeded": false, "good": true, "jCanonical": true, "jFixType": "NoFixNeeded", "jId": "TRBJ1-6*01", "jStart": 10, "vCanonical": true, "vEnd": 4, "vFixType": "NoFixNeeded", "vId": "TRBV4-3*01"}	basal ganglia	9	7910	CASSPRDREISPLHF	TRBV19	TRBD1	TRBJ1-6	2
TRB	CASSDDSNYGYTF	TRBV2*01	TRBJ1-2*01	HomoSapiens	HLA-A*01:01	B2M	MHCI	LTALRLCAY	Envelope	SARS-CoV-2	PMID:34793243	{"frequency": "", "identification": "tetramer-sort", "sequencing": "amplicon-seq", "singlecell": "yes", "verification": ""}	{"cell.subset": "CD8+", "clone.id": "", "donor.MHC": "", "donor.MHC.method": "", "epitope.id": "", "replica.id": "", "samples.found": 1, "structure.id": "", "studies.found": 1, "study.id": "", "subject.cohort": "", "subject.id": "", "tissue": "PBMC"}	{"cdr3": "CASSDDSNYGYTF", "cdr3_old": "CASSDDSNYGYTF", "fixNeeded": false, "good": true, "jCanonical": true, "jFixType": "NoFixNeeded", "jId": "TRBJ1-2*01", "jStart": 7, "vCanonical": true, "vEnd": 4, "vFixType": "NoFixNeeded", "vId": "TRBV2*01"}	basal ganglia	10	346	CASSRDSYGYTF	TRBV6-1	TRBD1	TRBJ1-2	2
TRB	CASSDSFGYTF	TRBV6-1*01	TRBJ1-2*01	HomoSapiens	HLA-DPA*01:03	HLA-DPB*04:01	MHCII	TFEYVSQPFLMDLE	Spike	SARS-CoV-2	PMID:35750048	{"frequency": "", "identification": "tetramer-sort", "sequencing": "sanger", "singlecell": "Single cell", "verification": ""}	{"cell.subset": "CD4+", "clone.id": "", "donor.MHC": "", "donor.MHC.method": "", "epitope.id": "S167-180", "replica.id": "", "samples.found": 1, "structure.id": "", "studies.found": 1, "study.id": "", "subject.cohort": "", "subject.id": "58.3", "tissue": "PBMC"}	{"cdr3": "CASSDSFGYTF", "cdr3_old": "CASSDSFGYTF", "fixNeeded": false, "good": true, "jCanonical": true, "jFixType": "NoFixNeeded", "jId": "TRBJ1-2*01", "jStart": 7, "vCanonical": true, "vEnd": 4, "vFixType": "NoFixNeeded", "vId": "TRBV6-1*01"}	basal ganglia	10	346	CASSRDSYGYTF	TRBV6-1	TRBD1	TRBJ1-2	2
TRB	CASSDSLGYTF	TRBV7-9*01	TRBJ1-2*01	HomoSapiens	HLA-A*02:01	B2M	MHCI	YLQPRTFLL	Spike	SARS-CoV-2	PMID:33951417	{"frequency": "1/60", "identification": "tetramer-sort", "sequencing": "sanger", "singlecell": "yes", "verification": ""}	{"cell.subset": "CD8+", "clone.id": "", "donor.MHC": "", "donor.MHC.method": "", "epitope.id": "S269", "replica.id": "", "samples.found": 1, "structure.id": "", "studies.found": 1, "study.id": "", "subject.cohort": "", "subject.id": "#89 (CA14) Ac d6", "tissue": "PBMC"}	{"cdr3": "CASSDSLGYTF", "cdr3_old": "CASSDSLGYTF", "fixNeeded": false, "good": true, "jCanonical": true, "jFixType": "NoFixNeeded", "jId": "TRBJ1-2*01", "jStart": 7, "vCanonical": true, "vEnd": 4, "vFixType": "NoFixNeeded", "vId": "TRBV7-9*01"}	basal ganglia	10	346	CASSRDSYGYTF	TRBV6-1	TRBD1	TRBJ1-2	2
TRB	CASSNSYGYTF	TRBV7-8*01	TRBJ1-2*01	HomoSapiens	HLA-A*02	B2M	MHCI	YLQPRTFLL	Spike	SARS-CoV-2	https://github.com/antigenomics/vdjdb-db/issues/315	{"frequency": "0.001934394", "identification": "cultured-T-cells,tetramer-sort", "sequencing": "amplicon-seq", "singlecell": "", "verification": ""}	{"cell.subset": "", "clone.id": "", "donor.MHC": "HLA-A*02:01:01G;31:01:02G, HLA-B*27:05:02G;39:01:01G, HLA-C*01:02:01G;12:03:01G, HLA-DRB1*01:01:01G;11:01:01G, HLA-DQB1*03:01:01G;05:01:01G", "donor.MHC.method": "", "epitope.id": "", "replica.id": "", "samples.found": 1, "structure.id": "", "studies.found": 1, "study.id": "", "subject.cohort": "COVID-19 convalescent patient", "subject.id": "p1484…	{"cdr3": "CASSNSYGYTF", "cdr3_old": "CASSNSYGYTF", "fixNeeded": false, "good": true, "jCanonical": true, "jFixType": "NoFixNeeded", "jId": "TRBJ1-2*01", "jStart": 6, "vCanonical": true, "vEnd": 4, "vFixType": "NoFixNeeded", "vId": "TRBV7-8*01"}	basal ganglia	10	346	CASSRDSYGYTF	TRBV6-1	TRBD1	TRBJ1-2	2
TRB	CASSPDNYGYTF	TRBV27*01	TRBJ1-2*01	HomoSapiens	HLA-A*02:01	B2M	MHCI	TLNDLNETL	ORF1ab	SARS-CoV-2	PMID:34793243	{"frequency": "", "identification": "tetramer-sort", "sequencing": "amplicon-seq", "singlecell": "yes", "verification": ""}	{"cell.subset": "CD8+", "clone.id": "", "donor.MHC": "", "donor.MHC.method": "", "epitope.id": "", "replica.id": "", "samples.found": 1, "structure.id": "", "studies.found": 1, "study.id": "", "subject.cohort": "", "subject.id": "", "tissue": "PBMC"}	{"cdr3": "CASSPDNYGYTF", "cdr3_old": "CASSPDNYGYTF", "fixNeeded": false, "good": true, "jCanonical": true, "jFixType": "NoFixNeeded", "jId": "TRBJ1-2*01", "jStart": 6, "vCanonical": true, "vEnd": 4, "vFixType": "NoFixNeeded", "vId": "TRBV27*01"}	basal ganglia	10	346	CASSRDSYGYTF	TRBV6-1	TRBD1	TRBJ1-2	2
TRB	CASSPGDSYGYTF	TRBV18*01	TRBJ1-2*01	HomoSapiens	HLA-A*01:01	B2M	MHCI	TTDPSFLGRY	ORF1a	SARS-CoV-2	PMID:35750048	{"frequency": "", "identification": "tetramer-sort", "sequencing": "sanger", "singlecell": "Single cell", "verification": ""}	{"cell.subset": "CD8+", "clone.id": "", "donor.MHC": "", "donor.MHC.method": "", "epitope.id": "ORF1a1637-1646", "replica.id": "", "samples.found": 1, "structure.id": "", "studies.found": 1, "study.id": "", "subject.cohort": "", "subject.id": "34.3", "tissue": "PBMC"}	{"cdr3": "CASSPGDSYGYTF", "cdr3_old": "CASSPGDSYGYTF", "fixNeeded": false, "good": true, "jCanonical": true, "jFixType": "NoFixNeeded", "jId": "TRBJ1-2*01", "jStart": 8, "vCanonical": true, "vEnd": 5, "vFixType": "NoFixNeeded", "vId": "TRBV18*01"}	basal ganglia	10	346	CASSRDSYGYTF	TRBV6-1	TRBD1	TRBJ1-2	2
TRB	CASSRENYGYTF	TRBV19*01	TRBJ1-2*01	HomoSapiens	HLA-B*44:02	B2M	MHCI	QELIRQGTDY	Nucleocapsid	SARS-CoV-2	https://github.com/antigenomics/vdjdb-db/issues/326	{"frequency": "", "identification": "dextramer-sort", "sequencing": "", "singlecell": "yes", "verification": ""}	{"cell.subset": "CD8+", "clone.id": "", "donor.MHC": "", "donor.MHC.method": "", "epitope.id": "", "replica.id": "", "samples.found": 1, "structure.id": "", "studies.found": 1, "study.id": "", "subject.cohort": "", "subject.id": "", "tissue": "PBMC"}	{"cdr3": "CASSRENYGYTF", "cdr3_old": "CASSRENYGYTF", "fixNeeded": false, "good": true, "jCanonical": true, "jFixType": "NoFixNeeded", "jId": "TRBJ1-2*01", "jStart": 6, "vCanonical": true, "vEnd": 4, "vFixType": "NoFixNeeded", "vId": "TRBV19*01"}	basal ganglia	10	346	CASSRDSYGYTF	TRBV6-1	TRBD1	TRBJ1-2	2
TRB	CASSVSYGYTF	TRBV25-1*01	TRBJ1-2*01	HomoSapiens	HLA-A*01:01	B2M	MHCI	TTDPSFLGRY	NSP3	SARS-CoV-2	https://github.com/antigenomics/vdjdb-db/issues/326	{"frequency": "", "identification": "dextramer-sort", "sequencing": "", "singlecell": "yes", "verification": ""}	{"cell.subset": "CD8+", "clone.id": "", "donor.MHC": "", "donor.MHC.method": "", "epitope.id": "", "replica.id": "", "samples.found": 1, "structure.id": "", "studies.found": 1, "study.id": "", "subject.cohort": "", "subject.id": "", "tissue": "PBMC"}	{"cdr3": "CASSVSYGYTF", "cdr3_old": "CASSVSYGYTF", "fixNeeded": false, "good": true, "jCanonical": true, "jFixType": "NoFixNeeded", "jId": "TRBJ1-2*01", "jStart": 6, "vCanonical": true, "vEnd": 4, "vFixType": "NoFixNeeded", "vId": "TRBV25-1*01"}	basal ganglia	10	346	CASSRDSYGYTF	TRBV6-1	TRBD1	TRBJ1-2	2
TRB	CASTQDSYGYTF	TRBV12-4*01	TRBJ1-2*01	HomoSapiens	HLA-A*01:01	B2M	MHCI	TTDPSFLGRY	NSP3	SARS-CoV-2	https://github.com/antigenomics/vdjdb-db/issues/326	{"frequency": "", "identification": "dextramer-sort", "sequencing": "", "singlecell": "yes", "verification": ""}	{"cell.subset": "CD8+", "clone.id": "", "donor.MHC": "", "donor.MHC.method": "", "epitope.id": "", "replica.id": "", "samples.found": 1, "structure.id": "", "studies.found": 1, "study.id": "", "subject.cohort": "", "subject.id": "", "tissue": "PBMC"}	{"cdr3": "CASTQDSYGYTF", "cdr3_old": "CASTQDSYGYTF", "fixNeeded": false, "good": true, "jCanonical": true, "jFixType": "NoFixNeeded", "jId": "TRBJ1-2*01", "jStart": 7, "vCanonical": true, "vEnd": 3, "vFixType": "NoFixNeeded", "vId": "TRBV12-4*01"}	basal ganglia	10	346	CASSRDSYGYTF	TRBV6-1	TRBD1	TRBJ1-2	2
TRB	CASSASNYGYTF	TRBV11-3*01	TRBJ1-2*01	HomoSapiens	HLA-A*02:01	B2M	MHCI	LLLDRLNQL	Nucleocapsid	SARS-CoV-2	https://github.com/antigenomics/vdjdb-db/issues/333	{"frequency": "0.13416009", "identification": "tetramer-sort", "sequencing": "amplicon-seq", "singlecell": "", "verification": ""}	{"cell.subset": "CD8+ expansion", "clone.id": "", "donor.MHC": "HLA-A*02:01:01:01, HLA-A*24:02:01:01, HLA-B*38:01:01:01, HLA-B*40:01:02, HLA-C*03:04:01:01, HLA-C*12:03:01:01", "donor.MHC.method": "NGS sequencing", "epitope.id": "LLLD", "replica.id": "", "samples.found": 1, "structure.id": "", "studies.found": 1, "study.id": "43_44", "subject.cohort": "COVID-19 convalescents", "subject.id": "pLTI1…	{"cdr3": "CASSASNYGYTF", "cdr3_old": "CASSASNYGYTF", "fixNeeded": false, "good": true, "jCanonical": true, "jFixType": "NoFixNeeded", "jId": "TRBJ1-2*01", "jStart": 6, "vCanonical": true, "vEnd": 4, "vFixType": "NoFixNeeded", "vId": "TRBV11-3*01"}	medulla2	8	2	CASSSPYGYTF	TRBV13		TRBJ1-2	2
TRB	CASSDSYGYTF	TRBV7-8*01	TRBJ1-2*01	HomoSapiens	HLA-A*02:01	B2M	MHCI	YLQPRTFLL	Spike	SARS-CoV-2	https://doi.org/10.1016/j.xcrm.2023.101017	{"frequency": "1/15", "identification": "tetramer-sort", "sequencing": "sanger", "singlecell": "yes", "verification": ""}	{"cell.subset": "CD8+", "clone.id": "", "donor.MHC": "", "donor.MHC.method": "", "epitope.id": "S269", "replica.id": "", "samples.found": 5, "structure.id": "", "studies.found": 3, "study.id": "", "subject.cohort": "", "subject.id": "P23", "tissue": "PBMC"}	{"cdr3": "CASSDSYGYTF", "cdr3_old": "CASSDSYGYTF", "fixNeeded": false, "good": true, "jCanonical": true, "jFixType": "NoFixNeeded", "jId": "TRBJ1-2*01", "jStart": 6, "vCanonical": true, "vEnd": 4, "vFixType": "NoFixNeeded", "vId": "TRBV7-8*01"}	medulla2	8	2	CASSSPYGYTF	TRBV13		TRBJ1-2	2
TRB	CASSEGYGYTF	TRBV25-1*01	TRBJ1-2*01	HomoSapiens	HLA-A*03:01	B2M	MHCI	KTFPPTEPK	Nucleocapsid	SARS-CoV-2	PMID:35750048	{"frequency": "", "identification": "tetramer-sort", "sequencing": "sanger", "singlecell": "Single cell", "verification": ""}	{"cell.subset": "CD8+", "clone.id": "", "donor.MHC": "", "donor.MHC.method": "", "epitope.id": "N361-369", "replica.id": "", "samples.found": 1, "structure.id": "", "studies.found": 1, "study.id": "", "subject.cohort": "", "subject.id": "46.3", "tissue": "PBMC"}	{"cdr3": "CASSEGYGYTF", "cdr3_old": "CASSEGYGYTF", "fixNeeded": false, "good": true, "jCanonical": true, "jFixType": "NoFixNeeded", "jId": "TRBJ1-2*01", "jStart": 6, "vCanonical": true, "vEnd": 5, "vFixType": "NoFixNeeded", "vId": "TRBV25-1*01"}	medulla2	8	2	CASSSPYGYTF	TRBV13		TRBJ1-2	2
TRB	CASSESNYGYTF	TRBV7-2*01	TRBJ1-2*01	HomoSapiens	HLA-A*02:01	B2M	MHCI	LLLDRLNQL	Nucleocapsid	SARS-CoV-2	PMID:34793243	{"frequency": "", "identification": "tetramer-sort", "sequencing": "amplicon-seq", "singlecell": "yes", "verification": ""}	{"cell.subset": "CD8+", "clone.id": "", "donor.MHC": "", "donor.MHC.method": "", "epitope.id": "", "replica.id": "", "samples.found": 1, "structure.id": "", "studies.found": 1, "study.id": "", "subject.cohort": "", "subject.id": "", "tissue": "PBMC"}	{"cdr3": "CASSESNYGYTF", "cdr3_old": "CASSESNYGYTF", "fixNeeded": false, "good": true, "jCanonical": true, "jFixType": "NoFixNeeded", "jId": "TRBJ1-2*01", "jStart": 6, "vCanonical": true, "vEnd": 4, "vFixType": "NoFixNeeded", "vId": "TRBV7-2*01"}	medulla2	8	2	CASSSPYGYTF	TRBV13		TRBJ1-2	2
TRB	CASSFPGYGYTF	TRBV28*01	TRBJ1-2*01	HomoSapiens	HLA-A*02:01	B2M	MHCI	KIYSKHTPI	Spike	SARS-CoV-2	https://doi.org/10.1101/2020.05.04.20085779	{"frequency": "", "identification": "cultured-T-cells,dextramer-sort", "sequencing": "rna-seq", "singlecell": "yes", "verification": "tetramer-stain,antigen-loaded-targets"}	{"cell.subset": "CD8+", "clone.id": "108", "donor.MHC": "HLA-A*02:01", "donor.MHC.method": "NGS", "epitope.id": "", "replica.id": "", "samples.found": 1, "structure.id": "", "studies.found": 1, "study.id": "SCT-SARS-CoV2", "subject.cohort": "InCoV", "subject.id": "InCoV002-CV", "tissue": "PBMC"}	{"cdr3": "CASSFPGYGYTF", "cdr3_old": "CASSFPGYGYTF", "fixNeeded": false, "good": true, "jCanonical": true, "jFixType": "NoFixNeeded", "jId": "TRBJ1-2*01", "jStart": 7, "vCanonical": true, "vEnd": 4, "vFixType": "NoFixNeeded", "vId": "TRBV28*01"}	medulla2	8	2	CASSSPYGYTF	TRBV13		TRBJ1-2	2
TRB	CASSFSPVYGYTF	TRBV12-4*01	TRBJ1-2*01	HomoSapiens	HLA-A*02:01	B2M	MHCI	LITGRLQSL	Spike	SARS-CoV-2	PMID:34793243	{"frequency": "", "identification": "tetramer-sort", "sequencing": "amplicon-seq", "singlecell": "yes", "verification": ""}	{"cell.subset": "CD8+", "clone.id": "", "donor.MHC": "", "donor.MHC.method": "", "epitope.id": "", "replica.id": "", "samples.found": 1, "structure.id": "", "studies.found": 1, "study.id": "", "subject.cohort": "", "subject.id": "", "tissue": "PBMC"}	{"cdr3": "CASSFSPVYGYTF", "cdr3_old": "CASSFSPVYGYTF", "fixNeeded": false, "good": true, "jCanonical": true, "jFixType": "NoFixNeeded", "jId": "TRBJ1-2*01", "jStart": 8, "vCanonical": true, "vEnd": 4, "vFixType": "NoFixNeeded", "vId": "TRBV12-4*01"}	medulla2	8	2	CASSSPYGYTF	TRBV13		TRBJ1-2	2
TRB	CASSNSYGYTF	TRBV7-8*01	TRBJ1-2*01	HomoSapiens	HLA-A*02	B2M	MHCI	YLQPRTFLL	Spike	SARS-CoV-2	https://github.com/antigenomics/vdjdb-db/issues/315	{"frequency": "0.001934394", "identification": "cultured-T-cells,tetramer-sort", "sequencing": "amplicon-seq", "singlecell": "", "verification": ""}	{"cell.subset": "", "clone.id": "", "donor.MHC": "HLA-A*02:01:01G;31:01:02G, HLA-B*27:05:02G;39:01:01G, HLA-C*01:02:01G;12:03:01G, HLA-DRB1*01:01:01G;11:01:01G, HLA-DQB1*03:01:01G;05:01:01G", "donor.MHC.method": "", "epitope.id": "", "replica.id": "", "samples.found": 1, "structure.id": "", "studies.found": 1, "study.id": "", "subject.cohort": "COVID-19 convalescent patient", "subject.id": "p1484…	{"cdr3": "CASSNSYGYTF", "cdr3_old": "CASSNSYGYTF", "fixNeeded": false, "good": true, "jCanonical": true, "jFixType": "NoFixNeeded", "jId": "TRBJ1-2*01", "jStart": 6, "vCanonical": true, "vEnd": 4, "vFixType": "NoFixNeeded", "vId": "TRBV7-8*01"}	medulla2	8	2	CASSSPYGYTF	TRBV13		TRBJ1-2	2
TRB	CASSPSNYGYTF	TRBV19*01	TRBJ1-2*01	HomoSapiens	HLA-B*44:02	B2M	MHCI	QELIRQGTDY	Nucleocapsid	SARS-CoV-2	https://github.com/antigenomics/vdjdb-db/issues/326	{"frequency": "", "identification": "dextramer-sort", "sequencing": "", "singlecell": "yes", "verification": ""}	{"cell.subset": "CD8+", "clone.id": "", "donor.MHC": "", "donor.MHC.method": "", "epitope.id": "", "replica.id": "", "samples.found": 1, "structure.id": "", "studies.found": 1, "study.id": "", "subject.cohort": "", "subject.id": "", "tissue": "PBMC"}	{"cdr3": "CASSPSNYGYTF", "cdr3_old": "CASSPSNYGYTF", "fixNeeded": false, "good": true, "jCanonical": true, "jFixType": "NoFixNeeded", "jId": "TRBJ1-2*01", "jStart": 6, "vCanonical": true, "vEnd": 4, "vFixType": "NoFixNeeded", "vId": "TRBV19*01"}	medulla2	8	2	CASSSPYGYTF	TRBV13		TRBJ1-2	2
TRB	CASSSAHYGYTF	TRBV12-4*01	TRBJ1-2*01	HomoSapiens	HLA-A*02:01	B2M	MHCI	MLAKALRKV	NSP3	SARS-CoV-2	https://doi.org/10.1101/2020.05.04.20085779	{"frequency": "", "identification": "cultured-T-cells,dextramer-sort", "sequencing": "rna-seq", "singlecell": "yes", "verification": "tetramer-stain,antigen-loaded-targets"}	{"cell.subset": "CD8+", "clone.id": "94", "donor.MHC": "HLA-A*02:01", "donor.MHC.method": "NGS", "epitope.id": "", "replica.id": "", "samples.found": 1, "structure.id": "", "studies.found": 1, "study.id": "SCT-SARS-CoV2", "subject.cohort": "InCoV", "subject.id": "InCoV002-CV", "tissue": "PBMC"}	{"cdr3": "CASSSAHYGYTF", "cdr3_old": "CASSSAHYGYTF", "fixNeeded": false, "good": true, "jCanonical": true, "jFixType": "NoFixNeeded", "jId": "TRBJ1-2*01", "jStart": 7, "vCanonical": true, "vEnd": 4, "vFixType": "NoFixNeeded", "vId": "TRBV12-4*01"}	medulla2	8	2	CASSSPYGYTF	TRBV13		TRBJ1-2	2
TRB	CASSSAPYGYTF	TRBV12-4*01	TRBJ1-2*01	HomoSapiens	HLA-A*03:01	B2M	MHCI	KTFPPTEPK	Nucleocapsid	SARS-CoV-2	PMID:35750048	{"frequency": "", "identification": "tetramer-sort", "sequencing": "sanger", "singlecell": "Single cell", "verification": ""}	{"cell.subset": "CD8+", "clone.id": "", "donor.MHC": "", "donor.MHC.method": "", "epitope.id": "N361-369", "replica.id": "", "samples.found": 1, "structure.id": "", "studies.found": 1, "study.id": "", "subject.cohort": "", "subject.id": "58.1", "tissue": "PBMC"}	{"cdr3": "CASSSAPYGYTF", "cdr3_old": "CASSSAPYGYTF", "fixNeeded": false, "good": true, "jCanonical": true, "jFixType": "NoFixNeeded", "jId": "TRBJ1-2*01", "jStart": 7, "vCanonical": true, "vEnd": 4, "vFixType": "NoFixNeeded", "vId": "TRBV12-4*01"}	medulla2	8	2	CASSSPYGYTF	TRBV13		TRBJ1-2	1
TRB	CASSSGAPYGYTF	TRBV25-1*01	TRBJ1-2*01	HomoSapiens	HLA-DPA*01:03	HLA-DPB*04:01	MHCII	TFEYVSQPFLMDLE	Spike	SARS-CoV-2	PMID:35750048	{"frequency": "", "identification": "tetramer-sort", "sequencing": "sanger", "singlecell": "Single cell", "verification": ""}	{"cell.subset": "CD4+", "clone.id": "", "donor.MHC": "", "donor.MHC.method": "", "epitope.id": "S167-180", "replica.id": "", "samples.found": 1, "structure.id": "", "studies.found": 1, "study.id": "", "subject.cohort": "", "subject.id": "78.1", "tissue": "PBMC"}	{"cdr3": "CASSSGAPYGYTF", "cdr3_old": "CASSSGAPYGYTF", "fixNeeded": false, "good": true, "jCanonical": true, "jFixType": "NoFixNeeded", "jId": "TRBJ1-2*01", "jStart": 8, "vCanonical": true, "vEnd": 4, "vFixType": "NoFixNeeded", "vId": "TRBV25-1*01"}	medulla2	8	2	CASSSPYGYTF	TRBV13		TRBJ1-2	2
TRB	CASSVSYGYTF	TRBV25-1*01	TRBJ1-2*01	HomoSapiens	HLA-A*01:01	B2M	MHCI	TTDPSFLGRY	NSP3	SARS-CoV-2	https://github.com/antigenomics/vdjdb-db/issues/326	{"frequency": "", "identification": "dextramer-sort", "sequencing": "", "singlecell": "yes", "verification": ""}	{"cell.subset": "CD8+", "clone.id": "", "donor.MHC": "", "donor.MHC.method": "", "epitope.id": "", "replica.id": "", "samples.found": 1, "structure.id": "", "studies.found": 1, "study.id": "", "subject.cohort": "", "subject.id": "", "tissue": "PBMC"}	{"cdr3": "CASSVSYGYTF", "cdr3_old": "CASSVSYGYTF", "fixNeeded": false, "good": true, "jCanonical": true, "jFixType": "NoFixNeeded", "jId": "TRBJ1-2*01", "jStart": 6, "vCanonical": true, "vEnd": 4, "vFixType": "NoFixNeeded", "vId": "TRBV25-1*01"}	medulla2	8	2	CASSSPYGYTF	TRBV13		TRBJ1-2	2
TRB	CASRSSGGNTGELFF	TRBV7-9*01	TRBJ2-2*01	HomoSapiens	HLA-A*02:01	B2M	MHCI	VLLFLAFVV	Envelope	SARS-CoV-2	PMID:34793243	{"frequency": "", "identification": "tetramer-sort", "sequencing": "amplicon-seq", "singlecell": "yes", "verification": ""}	{"cell.subset": "CD8+", "clone.id": "", "donor.MHC": "", "donor.MHC.method": "", "epitope.id": "", "replica.id": "", "samples.found": 1, "structure.id": "", "studies.found": 1, "study.id": "", "subject.cohort": "", "subject.id": "", "tissue": "PBMC"}	{"cdr3": "CASRSSGGNTGELFF", "cdr3_old": "CASRSSGGNTGELFF", "fixNeeded": false, "good": true, "jCanonical": true, "jFixType": "NoFixNeeded", "jId": "TRBJ2-2*01", "jStart": 8, "vCanonical": true, "vEnd": 3, "vFixType": "NoFixNeeded", "vId": "TRBV7-9*01"}	medulla1	7	366	CASSSSGQNTGELFF	TRBV19	TRBD2	TRBJ2-2	2
TRB	CASSSGRNTGELFF	TRBV12-4*01	TRBJ2-2*01	HomoSapiens	HLA-B*07:02	B2M	MHCI	RIRGGDGKM	Nucleocapsid	SARS-CoV-2	PMID:34793243	{"frequency": "", "identification": "tetramer-sort", "sequencing": "amplicon-seq", "singlecell": "yes", "verification": ""}	{"cell.subset": "CD8+", "clone.id": "", "donor.MHC": "", "donor.MHC.method": "", "epitope.id": "", "replica.id": "", "samples.found": 1, "structure.id": "", "studies.found": 1, "study.id": "", "subject.cohort": "", "subject.id": "", "tissue": "PBMC"}	{"cdr3": "CASSSGRNTGELFF", "cdr3_old": "CASSSGRNTGELFF", "fixNeeded": false, "good": true, "jCanonical": true, "jFixType": "NoFixNeeded", "jId": "TRBJ2-2*01", "jStart": 7, "vCanonical": true, "vEnd": 4, "vFixType": "NoFixNeeded", "vId": "TRBV12-4*01"}	medulla1	7	366	CASSSSGQNTGELFF	TRBV19	TRBD2	TRBJ2-2	2
TRB	CASSSQNTGELFF	TRBV7-8*01	TRBJ2-2*01	HomoSapiens	HLA-A*02	B2M	MHCI	YLQPRTFLL	Spike	SARS-CoV-2	https://github.com/antigenomics/vdjdb-db/issues/315	{"frequency": "0.029527559", "identification": "cultured-T-cells,tetramer-sort", "sequencing": "amplicon-seq", "singlecell": "", "verification": ""}	{"cell.subset": "", "clone.id": "", "donor.MHC": "HLA-A*02:01:01G;23:01:01G, HLA-B*27:05:02G;44:03:01G, HLA-C*02:02:02G;04:01:01G, HLA-DRB1*07:01:01G;16:01:01, HLA-DQB1*02:02:01G;05:02:01G", "donor.MHC.method": "", "epitope.id": "", "replica.id": "", "samples.found": 1, "structure.id": "", "studies.found": 1, "study.id": "", "subject.cohort": "COVID-19 convalescent patient", "subject.id": "p1495"…	{"cdr3": "CASSSQNTGELFF", "cdr3_old": "CASSSQNTGELFF", "fixNeeded": false, "good": true, "jCanonical": true, "jFixType": "NoFixNeeded", "jId": "TRBJ2-2*01", "jStart": 6, "vCanonical": true, "vEnd": 4, "vFixType": "NoFixNeeded", "vId": "TRBV7-8*01"}	medulla1	7	366	CASSSSGQNTGELFF	TRBV19	TRBD2	TRBJ2-2	2
TRB	CASSPNPTYEQYF	TRBV7-2*01	TRBJ2-7*01	HomoSapiens	HLA-A*24:02	B2M	MHCI	NYNYLYRLF	Spike	SARS-CoV-2	https://github.com/antigenomics/vdjdb-db/issues/326	{"frequency": "", "identification": "dextramer-sort", "sequencing": "", "singlecell": "yes", "verification": ""}	{"cell.subset": "CD8+", "clone.id": "", "donor.MHC": "", "donor.MHC.method": "", "epitope.id": "", "replica.id": "", "samples.found": 1, "structure.id": "", "studies.found": 1, "study.id": "", "subject.cohort": "", "subject.id": "", "tissue": "PBMC"}	{"cdr3": "CASSPNPTYEQYF", "cdr3_old": "CASSPNPTYEQYF", "fixNeeded": false, "good": true, "jCanonical": true, "jFixType": "NoFixNeeded", "jId": "TRBJ2-7*01", "jStart": 8, "vCanonical": true, "vEnd": 4, "vFixType": "NoFixNeeded", "vId": "TRBV7-2*01"}	medulla2	5	5862	CASSTDPTYEQYF	TRBV19		TRBJ2-7	2
TRB	CASSQDDTYEQYF	TRBV3-1*01	TRBJ2-7*01	HomoSapiens	HLA-A*01:01	B2M	MHCI	TTDPSFLGRY	ORF1a	SARS-CoV-2	PMID:35750048	{"frequency": "", "identification": "tetramer-sort", "sequencing": "sanger", "singlecell": "Single cell", "verification": ""}	{"cell.subset": "CD8+", "clone.id": "", "donor.MHC": "", "donor.MHC.method": "", "epitope.id": "ORF1a1637-1646", "replica.id": "", "samples.found": 1, "structure.id": "", "studies.found": 1, "study.id": "", "subject.cohort": "", "subject.id": "78.3", "tissue": "PBMC"}	{"cdr3": "CASSQDDTYEQYF", "cdr3_old": "CASSQDDTYEQYF", "fixNeeded": false, "good": true, "jCanonical": true, "jFixType": "NoFixNeeded", "jId": "TRBJ2-7*01", "jStart": 8, "vCanonical": true, "vEnd": 5, "vFixType": "NoFixNeeded", "vId": "TRBV3-1*01"}	medulla2	5	5862	CASSTDPTYEQYF	TRBV19		TRBJ2-7	2
TRB	CASSLGGGKISYNEQFF	TRBV5-6*01	TRBJ2-1*01	HomoSapiens	HLA-A*02:01	B2M	MHCI	YLQPRTFLL	Spike	SARS-CoV-2	https://github.com/antigenomics/vdjdb-db/issues/326	{"frequency": "", "identification": "dextramer-sort", "sequencing": "", "singlecell": "yes", "verification": ""}	{"cell.subset": "CD8+", "clone.id": "", "donor.MHC": "", "donor.MHC.method": "", "epitope.id": "", "replica.id": "", "samples.found": 1, "structure.id": "", "studies.found": 1, "study.id": "", "subject.cohort": "", "subject.id": "", "tissue": "PBMC"}	{"cdr3": "CASSLGGGKISYNEQFF", "cdr3_old": "CASSLGGGKISYNEQFF", "fixNeeded": false, "good": true, "jCanonical": true, "jFixType": "NoFixNeeded", "jId": "TRBJ2-1*01", "jStart": 10, "vCanonical": true, "vEnd": 5, "vFixType": "NoFixNeeded", "vId": "TRBV5-6*01"}	basal ganglia	5	191	CASSVGGGGISYNEQFF	TRBV19	TRBD2	TRBJ2-1	2
TRB	CASSPQVSGANVLTF	TRBV5-6*01	TRBJ2-6*01	HomoSapiens	HLA-B*40:01	B2M	MHCI	MEVTPSGTWL	Nucleocapsid	SARS-CoV-2	PMID:35750048	{"frequency": "", "identification": "tetramer-sort", "sequencing": "sanger", "singlecell": "Single cell", "verification": ""}	{"cell.subset": "CD8+", "clone.id": "", "donor.MHC": "", "donor.MHC.method": "", "epitope.id": "N322-331", "replica.id": "", "samples.found": 2, "structure.id": "", "studies.found": 1, "study.id": "", "subject.cohort": "", "subject.id": "61.5", "tissue": "PBMC"}	{"cdr3": "CASSPQVSGANVLTF", "cdr3_old": "CASSPQVSGANVLTF", "fixNeeded": false, "good": true, "jCanonical": true, "jFixType": "NoFixNeeded", "jId": "TRBJ2-6*01", "jStart": 7, "vCanonical": true, "vEnd": 4, "vFixType": "NoFixNeeded", "vId": "TRBV5-6*01"}	olfactory bulb	4	2	CASSVTVSGANVLTF	TRBV19		TRBJ2-6	2
TRB	CAWSVGVSGANVLTF	TRBV30*01	TRBJ2-6*01	HomoSapiens	HLA-A*02:01	B2M	MHCI	FVTVYSHLL	ORF3	SARS-CoV-2	PMID:34793243	{"frequency": "", "identification": "tetramer-sort", "sequencing": "amplicon-seq", "singlecell": "yes", "verification": ""}	{"cell.subset": "CD8+", "clone.id": "", "donor.MHC": "", "donor.MHC.method": "", "epitope.id": "", "replica.id": "", "samples.found": 1, "structure.id": "", "studies.found": 1, "study.id": "", "subject.cohort": "", "subject.id": "", "tissue": "PBMC"}	{"cdr3": "CAWSVGVSGANVLTF", "cdr3_old": "CAWSVGVSGANVLTF", "fixNeeded": false, "good": true, "jCanonical": true, "jFixType": "NoFixNeeded", "jId": "TRBJ2-6*01", "jStart": 7, "vCanonical": true, "vEnd": 4, "vFixType": "NoFixNeeded", "vId": "TRBV30*01"}	olfactory bulb	4	2	CASSVTVSGANVLTF	TRBV19		TRBJ2-6	2
TRB	CASSPGDTQYF	TRBV25-1*01	TRBJ2-3*01	HomoSapiens	HLA-B*07:02	B2M	MHCI	SPRWYFYYL	Nucleocapsid	SARS-CoV-2	PMID:33951417	{"frequency": "1/31", "identification": "tetramer-sort", "sequencing": "sanger", "singlecell": "yes", "verification": ""}	{"cell.subset": "CD8+", "clone.id": "", "donor.MHC": "", "donor.MHC.method": "", "epitope.id": "N105", "replica.id": "", "samples.found": 1, "structure.id": "", "studies.found": 1, "study.id": "", "subject.cohort": "", "subject.id": "BP161 (PP24)", "tissue": "PBMC"}	{"cdr3": "CASSPGDTQYF", "cdr3_old": "CASSPGDTQYF", "fixNeeded": false, "good": true, "jCanonical": true, "jFixType": "NoFixNeeded", "jId": "TRBJ2-3*01", "jStart": 6, "vCanonical": true, "vEnd": 4, "vFixType": "NoFixNeeded", "vId": "TRBV25-1*01"}	frontal cortex	1	8390	CASSYGTTQYF	TRBV6-2	TRBD1	TRBJ2-3	2
TRB	CASSPGTDTQYF	TRBV5-1*01	TRBJ2-3*01	HomoSapiens	HLA-A*02:01	B2M	MHCI	LTYHGAIKL	Nucleocapsid	SARS-CoV-2	PMID:34793243	{"frequency": "", "identification": "tetramer-sort", "sequencing": "amplicon-seq", "singlecell": "yes", "verification": ""}	{"cell.subset": "CD8+", "clone.id": "", "donor.MHC": "", "donor.MHC.method": "", "epitope.id": "", "replica.id": "", "samples.found": 1, "structure.id": "", "studies.found": 1, "study.id": "", "subject.cohort": "", "subject.id": "", "tissue": "PBMC"}	{"cdr3": "CASSPGTDTQYF", "cdr3_old": "CASSPGTDTQYF", "fixNeeded": false, "good": true, "jCanonical": true, "jFixType": "NoFixNeeded", "jId": "TRBJ2-3*01", "jStart": 6, "vCanonical": true, "vEnd": 4, "vFixType": "NoFixNeeded", "vId": "TRBV5-1*01"}	frontal cortex	1	8390	CASSYGTTQYF	TRBV6-2	TRBD1	TRBJ2-3	2
TRB	CASSQGETQYF	TRBV4-1*01	TRBJ2-5*01	HomoSapiens	HLA-B*44:02	B2M	MHCI	QELIRQGTDY	Nucleocapsid	SARS-CoV-2	https://github.com/antigenomics/vdjdb-db/issues/326	{"frequency": "", "identification": "dextramer-sort", "sequencing": "", "singlecell": "yes", "verification": ""}	{"cell.subset": "CD8+", "clone.id": "", "donor.MHC": "", "donor.MHC.method": "", "epitope.id": "", "replica.id": "", "samples.found": 1, "structure.id": "", "studies.found": 1, "study.id": "", "subject.cohort": "", "subject.id": "", "tissue": "PBMC"}	{"cdr3": "CASSQGETQYF", "cdr3_old": "CASSQGETQYF", "fixNeeded": false, "good": true, "jCanonical": true, "jFixType": "NoFixNeeded", "jId": "TRBJ2-5*01", "jStart": 6, "vCanonical": true, "vEnd": 5, "vFixType": "NoFixNeeded", "vId": "TRBV4-1*01"}	frontal cortex	1	8390	CASSYGTTQYF	TRBV6-2	TRBD1	TRBJ2-3	2
TRB	CASSYGGDTQYF	TRBV6-2*01	TRBJ2-3*01	HomoSapiens	HLA-DPA*01:03	HLA-DPB*04:01	MHCII	TFEYVSQPFLMDLE	Spike	SARS-CoV-2	https://doi.org/10.1016/j.xcrm.2023.101017	{"frequency": "1/28", "identification": "tetramer-sort", "sequencing": "sanger", "singlecell": "yes", "verification": ""}	{"cell.subset": "CD4+", "clone.id": "", "donor.MHC": "", "donor.MHC.method": "", "epitope.id": "S167", "replica.id": "", "samples.found": 1, "structure.id": "", "studies.found": 1, "study.id": "", "subject.cohort": "", "subject.id": "P59", "tissue": "PBMC"}	{"cdr3": "CASSYGGDTQYF", "cdr3_old": "CASSYGGDTQYF", "fixNeeded": false, "good": true, "jCanonical": true, "jFixType": "NoFixNeeded", "jId": "TRBJ2-3*01", "jStart": 7, "vCanonical": true, "vEnd": 5, "vFixType": "NoFixNeeded", "vId": "TRBV6-2*01"}	frontal cortex	1	8390	CASSYGTTQYF	TRBV6-2	TRBD1	TRBJ2-3	2
TRB	CASSYGLTDTQYF	TRBV6-5*01	TRBJ2-3*01	HomoSapiens	HLA-A*24:02	B2M	MHCI	TSQWLTNIF	ORF1ab	SARS-CoV-2	PMID:34793243	{"frequency": "", "identification": "tetramer-sort", "sequencing": "amplicon-seq", "singlecell": "yes", "verification": ""}	{"cell.subset": "CD8+", "clone.id": "", "donor.MHC": "", "donor.MHC.method": "", "epitope.id": "", "replica.id": "", "samples.found": 1, "structure.id": "", "studies.found": 1, "study.id": "", "subject.cohort": "", "subject.id": "", "tissue": "PBMC"}	{"cdr3": "CASSYGLTDTQYF", "cdr3_old": "CASSYGLTDTQYF", "fixNeeded": false, "good": true, "jCanonical": true, "jFixType": "NoFixNeeded", "jId": "TRBJ2-3*01", "jStart": 7, "vCanonical": true, "vEnd": 5, "vFixType": "NoFixNeeded", "vId": "TRBV6-5*01"}	frontal cortex	1	8390	CASSYGTTQYF	TRBV6-2	TRBD1	TRBJ2-3	2
TRB	CASSYTGTEQYF	TRBV12-4*01	TRBJ2-7*01	HomoSapiens	HLA-A*02:01	B2M	MHCI	WLDMVDTSL	ORF1ab	SARS-CoV-2	PMID:34793243	{"frequency": "", "identification": "tetramer-sort", "sequencing": "amplicon-seq", "singlecell": "yes", "verification": ""}	{"cell.subset": "CD8+", "clone.id": "", "donor.MHC": "", "donor.MHC.method": "", "epitope.id": "", "replica.id": "", "samples.found": 1, "structure.id": "", "studies.found": 1, "study.id": "", "subject.cohort": "", "subject.id": "", "tissue": "PBMC"}	{"cdr3": "CASSYTGTEQYF", "cdr3_old": "CASSYTGTEQYV", "fixNeeded": true, "good": true, "jCanonical": true, "jFixType": "Realign", "jId": "TRBJ2-7*01", "jStart": 8, "oldJFixType": "FixReplace", "oldJStart": 9, "vCanonical": true, "vEnd": 4, "vFixType": "NoFixNeeded", "vId": "TRBV12-4*01"}	frontal cortex	1	8390	CASSYGTTQYF	TRBV6-2	TRBD1	TRBJ2-3	2
TRB	CATSDLQRGNTGELFF	TRBV24-1*01	TRBJ2-2*01	HomoSapiens	HLA-A*02:01	B2M	MHCI	YLQPRTFLL	Spike	SARS-CoV-2	PMID:34793243	{"frequency": "", "identification": "tetramer-sort", "sequencing": "amplicon-seq", "singlecell": "yes", "verification": ""}	{"cell.subset": "CD8+", "clone.id": "", "donor.MHC": "", "donor.MHC.method": "", "epitope.id": "", "replica.id": "", "samples.found": 1, "structure.id": "", "studies.found": 1, "study.id": "", "subject.cohort": "", "subject.id": "", "tissue": "PBMC"}	{"cdr3": "CATSDLQRGNTGELFF", "cdr3_old": "CATSDLQRGNTGELFF", "fixNeeded": false, "good": true, "jCanonical": true, "jFixType": "NoFixNeeded", "jId": "TRBJ2-2*01", "jStart": 9, "vCanonical": true, "vEnd": 6, "vFixType": "NoFixNeeded", "vId": "TRBV24-1*01"}	medulla1	8	2	CATSDLRAGNTGELFF	TRBV24-1	TRBD2	TRBJ2-2	2
TRB	CASRRGFEQYF	TRBV2*01	TRBJ2-7*01	HomoSapiens	HLA-A*02	B2M	MHCI	YLQPRTFLL	Spike	SARS-CoV-2	https://github.com/antigenomics/vdjdb-db/issues/315	{"frequency": "0.00461389", "identification": "cultured-T-cells,tetramer-sort", "sequencing": "amplicon-seq", "singlecell": "", "verification": ""}	{"cell.subset": "", "clone.id": "", "donor.MHC": "HLA-A*01:01:01:01;02:01:01:01, HLA-B*35:01:01:05;35:02:01:02, HLA-C*04:01:01:06;06:02:01:01, HLA-DRB1*11:01:01:01;11:04:01, HLA-DRB3*02:02:01:04;02:02:01:04, HLA-DQB1*03:01;03:01P", "donor.MHC.method": "", "epitope.id": "", "replica.id": "", "samples.found": 1, "structure.id": "", "studies.found": 1, "study.id": "", "subject.cohort": "COVID-19 con…	{"cdr3": "CASRRGFEQYF", "cdr3_old": "CASRRGFEQYF", "fixNeeded": false, "good": true, "jCanonical": true, "jFixType": "NoFixNeeded", "jId": "TRBJ2-7*01", "jStart": 7, "vCanonical": true, "vEnd": 3, "vFixType": "NoFixNeeded", "vId": "TRBV2*01"}	medulla1	7	8418	CATSRRGYEQYF	TRBV15	TRBD2	TRBJ2-7	2
TRB	CASSRDRGYEQYF	TRBV25-1*01	TRBJ2-7*01	HomoSapiens	HLA-A*01:01	B2M	MHCI	NSSTCMMCY	ORF1ab	SARS-CoV-2	PMID:34793243	{"frequency": "", "identification": "tetramer-sort", "sequencing": "amplicon-seq", "singlecell": "yes", "verification": ""}	{"cell.subset": "CD8+", "clone.id": "", "donor.MHC": "", "donor.MHC.method": "", "epitope.id": "", "replica.id": "", "samples.found": 1, "structure.id": "", "studies.found": 1, "study.id": "", "subject.cohort": "", "subject.id": "", "tissue": "PBMC"}	{"cdr3": "CASSRDRGYEQYF", "cdr3_old": "CASSRDRGYEQYF", "fixNeeded": false, "good": true, "jCanonical": true, "jFixType": "NoFixNeeded", "jId": "TRBJ2-7*01", "jStart": 8, "vCanonical": true, "vEnd": 4, "vFixType": "NoFixNeeded", "vId": "TRBV25-1*01"}	medulla1	7	8418	CATSRRGYEQYF	TRBV15	TRBD2	TRBJ2-7	2
TRB	CATTFRGYEQYF	TRBV7-9*01	TRBJ2-7*01	HomoSapiens	HLA-A*01:01	B2M	MHCI	LSDRVVFVL	ORF1ab	SARS-CoV-2	PMID:34793243	{"frequency": "", "identification": "tetramer-sort", "sequencing": "amplicon-seq", "singlecell": "yes", "verification": ""}	{"cell.subset": "CD8+", "clone.id": "", "donor.MHC": "", "donor.MHC.method": "", "epitope.id": "", "replica.id": "", "samples.found": 1, "structure.id": "", "studies.found": 1, "study.id": "", "subject.cohort": "", "subject.id": "", "tissue": "PBMC"}	{"cdr3": "CATTFRGYEQYF", "cdr3_old": "CATTFRGYEQYF", "fixNeeded": false, "good": true, "jCanonical": true, "jFixType": "NoFixNeeded", "jId": "TRBJ2-7*01", "jStart": 7, "vCanonical": true, "vEnd": 2, "vFixType": "NoFixNeeded", "vId": "TRBV7-9*01"}	medulla1	7	8418	CATSRRGYEQYF	TRBV15	TRBD2	TRBJ2-7	2
TRB	CSVEDGSGELFF	TRBV29-1*01	TRBJ2-2*01	HomoSapiens	HLA-A*02:01	B2M	MHCI	YLQPRTFLL	Spike	SARS-CoV-2	PMID:35750048	{"frequency": "", "identification": "tetramer-sort", "sequencing": "sanger", "singlecell": "Single cell", "verification": ""}	{"cell.subset": "CD8+", "clone.id": "", "donor.MHC": "", "donor.MHC.method": "", "epitope.id": "S269-277", "replica.id": "", "samples.found": 1, "structure.id": "", "studies.found": 1, "study.id": "", "subject.cohort": "", "subject.id": "78.1", "tissue": "PBMC"}	{"cdr3": "CSVEDGSGELFF", "cdr3_old": "CSVEDGSGELFF", "fixNeeded": false, "good": true, "jCanonical": true, "jFixType": "NoFixNeeded", "jId": "TRBJ2-2*01", "jStart": 7, "vCanonical": true, "vEnd": 4, "vFixType": "NoFixNeeded", "vId": "TRBV29-1*01"}	cerebellum	8	15931	CSVEDGAGEKLFF	TRBV29-1	TRBD1	TRBJ1-4	2
TRB	CSVEEAGSYEQYF	TRBV29-1*01	TRBJ2-7*01	HomoSapiens	HLA-A*01:01	B2M	MHCI	TTDPSFLGRY	NSP3	SARS-CoV-2	https://github.com/antigenomics/vdjdb-db/issues/326	{"frequency": "", "identification": "dextramer-sort", "sequencing": "", "singlecell": "yes", "verification": ""}	{"cell.subset": "CD8+", "clone.id": "", "donor.MHC": "", "donor.MHC.method": "", "epitope.id": "", "replica.id": "", "samples.found": 1, "structure.id": "", "studies.found": 1, "study.id": "", "subject.cohort": "", "subject.id": "", "tissue": "PBMC"}	{"cdr3": "CSVEEAGSYEQYF", "cdr3_old": "CSVEEAGSYEQYF", "fixNeeded": false, "good": true, "jCanonical": true, "jFixType": "NoFixNeeded", "jId": "TRBJ2-7*01", "jStart": 7, "vCanonical": true, "vEnd": 4, "vFixType": "NoFixNeeded", "vId": "TRBV29-1*01"}	corpus callosum/gyrus cynguli	9	283	CSVEGGGSYEQYF	TRBV29-1		TRBJ2-7	2
TRB	CSVEGDSYEQYF	TRBV29-1*01	TRBJ2-7*01	HomoSapiens	HLA-A*02	B2M	MHCI	RLQSLQTYV	Spike	SARS-CoV-2	https://github.com/antigenomics/vdjdb-db/issues/315	{"frequency": "0.006988757", "identification": "cultured-T-cells,tetramer-sort", "sequencing": "amplicon-seq", "singlecell": "", "verification": ""}	{"cell.subset": "", "clone.id": "", "donor.MHC": "HLA-A*02:01:01:01;24:02:01:02L, HLA-B*15:01:01:01;39:01:01:05, HLA-C*03:04:01:01;12:03:01:01, HLA-DRB1*03:01:01:03;04:01:01:01, HLA-DRB3*02:02:01:10, HLA-DRB4*01:03:01, HLA-DQB1*02:01:01:01/02:163N;03:02P", "donor.MHC.method": "", "epitope.id": "", "replica.id": "", "samples.found": 1, "structure.id": "", "studies.found": 1, "study.id": "", "subje…	{"cdr3": "CSVEGDSYEQYF", "cdr3_old": "CSVEGDSYEQYF", "fixNeeded": false, "good": true, "jCanonical": true, "jFixType": "NoFixNeeded", "jId": "TRBJ2-7*01", "jStart": 6, "vCanonical": true, "vEnd": 4, "vFixType": "NoFixNeeded", "vId": "TRBV29-1*01"}	corpus callosum/gyrus cynguli	9	283	CSVEGGGSYEQYF	TRBV29-1		TRBJ2-7	2
TRB	CSVEGTESYEQYF	TRBV29-1*01	TRBJ2-7*01	HomoSapiens	HLA-A*01:01	B2M	MHCI	TTDPSFLGRY	NSP3	SARS-CoV-2	https://github.com/antigenomics/vdjdb-db/issues/326	{"frequency": "", "identification": "dextramer-sort", "sequencing": "", "singlecell": "yes", "verification": ""}	{"cell.subset": "CD8+", "clone.id": "", "donor.MHC": "", "donor.MHC.method": "", "epitope.id": "", "replica.id": "", "samples.found": 1, "structure.id": "", "studies.found": 1, "study.id": "", "subject.cohort": "", "subject.id": "", "tissue": "PBMC"}	{"cdr3": "CSVEGTESYEQYF", "cdr3_old": "CSVEGTESYEQYF", "fixNeeded": false, "good": true, "jCanonical": true, "jFixType": "NoFixNeeded", "jId": "TRBJ2-7*01", "jStart": 7, "vCanonical": true, "vEnd": 4, "vFixType": "NoFixNeeded", "vId": "TRBV29-1*01"}	corpus callosum/gyrus cynguli	9	283	CSVEGGGSYEQYF	TRBV29-1		TRBJ2-7	2
TRB	CSVEPSGSYEQYF	TRBV29-1*01	TRBJ2-7*01	HomoSapiens	HLA-A*24:02	B2M	MHCI	VYFLQSINF	ORF3	SARS-CoV-2	https://github.com/antigenomics/vdjdb-db/issues/326	{"frequency": "", "identification": "dextramer-sort", "sequencing": "", "singlecell": "yes", "verification": ""}	{"cell.subset": "CD8+", "clone.id": "", "donor.MHC": "", "donor.MHC.method": "", "epitope.id": "", "replica.id": "", "samples.found": 1, "structure.id": "", "studies.found": 1, "study.id": "", "subject.cohort": "", "subject.id": "", "tissue": "PBMC"}	{"cdr3": "CSVEPSGSYEQYF", "cdr3_old": "CSVEPSGSYEQYF", "fixNeeded": false, "good": true, "jCanonical": true, "jFixType": "NoFixNeeded", "jId": "TRBJ2-7*01", "jStart": 7, "vCanonical": true, "vEnd": 4, "vFixType": "NoFixNeeded", "vId": "TRBV29-1*01"}	corpus callosum/gyrus cynguli	9	283	CSVEGGGSYEQYF	TRBV29-1		TRBJ2-7	2
TRB	CSVESSGSYEQYF	TRBV29-1*01	TRBJ2-7*01	HomoSapiens	HLA-A*01:01	B2M	MHCI	TTDPSFLGRY	NSP3	SARS-CoV-2	https://github.com/antigenomics/vdjdb-db/issues/326	{"frequency": "", "identification": "dextramer-sort", "sequencing": "", "singlecell": "yes", "verification": ""}	{"cell.subset": "CD8+", "clone.id": "", "donor.MHC": "", "donor.MHC.method": "", "epitope.id": "", "replica.id": "", "samples.found": 1, "structure.id": "", "studies.found": 1, "study.id": "", "subject.cohort": "", "subject.id": "", "tissue": "PBMC"}	{"cdr3": "CSVESSGSYEQYF", "cdr3_old": "CSVESSGSYEQYF", "fixNeeded": false, "good": true, "jCanonical": true, "jFixType": "NoFixNeeded", "jId": "TRBJ2-7*01", "jStart": 7, "vCanonical": true, "vEnd": 4, "vFixType": "NoFixNeeded", "vId": "TRBV29-1*01"}	corpus callosum/gyrus cynguli	9	283	CSVEGGGSYEQYF	TRBV29-1		TRBJ2-7	2
TRB	CSVASGTEAFF	TRBV29-1*01	TRBJ1-1*01	HomoSapiens	HLA-B*07:02	B2M	MHCI	IPIQASLPF	ORF3	SARS-CoV-2	PMID:34793243	{"frequency": "", "identification": "tetramer-sort", "sequencing": "amplicon-seq", "singlecell": "yes", "verification": ""}	{"cell.subset": "CD8+", "clone.id": "", "donor.MHC": "", "donor.MHC.method": "", "epitope.id": "", "replica.id": "", "samples.found": 1, "structure.id": "", "studies.found": 1, "study.id": "", "subject.cohort": "", "subject.id": "", "tissue": "PBMC"}	{"cdr3": "CSVASGTEAFF", "cdr3_old": "CSVASGTEAFF", "fixNeeded": false, "good": true, "jCanonical": true, "jFixType": "NoFixNeeded", "jId": "TRBJ1-1*01", "jStart": 6, "vCanonical": true, "vEnd": 3, "vFixType": "NoFixNeeded", "vId": "TRBV29-1*01"}	basal ganglia	6	2	CSVVTGTEAFF	TRBV29-1	TRBD1	TRBJ1-1	2
TRB	CSVVSITEAFF	TRBV29-1*01	TRBJ1-1*01	HomoSapiens	HLA-A*03:01	B2M	MHCI	KTFPPTEPK	Nucleocapsid	SARS-CoV-2	PMID:35750048	{"frequency": "", "identification": "tetramer-sort", "sequencing": "sanger", "singlecell": "Single cell", "verification": ""}	{"cell.subset": "CD8+", "clone.id": "", "donor.MHC": "", "donor.MHC.method": "", "epitope.id": "N361-369", "replica.id": "", "samples.found": 1, "structure.id": "", "studies.found": 1, "study.id": "", "subject.cohort": "", "subject.id": "58.1", "tissue": "PBMC"}	{"cdr3": "CSVVSITEAFF", "cdr3_old": "CSVVSITEAFF", "fixNeeded": false, "good": true, "jCanonical": true, "jFixType": "NoFixNeeded", "jId": "TRBJ1-1*01", "jStart": 6, "vCanonical": true, "vEnd": 3, "vFixType": "NoFixNeeded", "vId": "TRBV29-1*01"}	basal ganglia	6	2	CSVVTGTEAFF	TRBV29-1	TRBD1	TRBJ1-1	2
TRB	CASSEGGETQYF	TRBV10-2*01	TRBJ2-5*01	HomoSapiens	HLA-A*01:01	B2M	MHCI	TCDGTTFTY	ORF1ab	SARS-CoV-2	PMID:34793243	{"frequency": "", "identification": "tetramer-sort", "sequencing": "amplicon-seq", "singlecell": "yes", "verification": ""}	{"cell.subset": "CD8+", "clone.id": "", "donor.MHC": "", "donor.MHC.method": "", "epitope.id": "", "replica.id": "", "samples.found": 1, "structure.id": "", "studies.found": 1, "study.id": "", "subject.cohort": "", "subject.id": "", "tissue": "PBMC"}	{"cdr3": "CASSEGGETQYF", "cdr3_old": "CASSEGGETQYF", "fixNeeded": false, "good": true, "jCanonical": true, "jFixType": "NoFixNeeded", "jId": "TRBJ2-5*01", "jStart": 7, "vCanonical": true, "vEnd": 5, "vFixType": "NoFixNeeded", "vId": "TRBV10-2*01"}	hippocomapus	HD1	566	CASSPPGETQYF	TRBV18		TRBJ2-5	2
TRB	CASSESNYGYTF	TRBV7-2*01	TRBJ1-2*01	HomoSapiens	HLA-A*02:01	B2M	MHCI	LLLDRLNQL	Nucleocapsid	SARS-CoV-2	PMID:34793243	{"frequency": "", "identification": "tetramer-sort", "sequencing": "amplicon-seq", "singlecell": "yes", "verification": ""}	{"cell.subset": "CD8+", "clone.id": "", "donor.MHC": "", "donor.MHC.method": "", "epitope.id": "", "replica.id": "", "samples.found": 1, "structure.id": "", "studies.found": 1, "study.id": "", "subject.cohort": "", "subject.id": "", "tissue": "PBMC"}	{"cdr3": "CASSESNYGYTF", "cdr3_old": "CASSESNYGYTF", "fixNeeded": false, "good": true, "jCanonical": true, "jFixType": "NoFixNeeded", "jId": "TRBJ1-2*01", "jStart": 6, "vCanonical": true, "vEnd": 4, "vFixType": "NoFixNeeded", "vId": "TRBV7-2*01"}	hippocomapus	HD2	1319	CASSREGSNYGYTF	TRBV7-9	TRBD2	TRBJ1-2	2
TRB	CASSLIGETQYF	TRBV27*01	TRBJ2-5*01	HomoSapiens	HLA-A*24:02	B2M	MHCI	QYIKWPWYI	Spike	SARS-CoV-2	PMID:35750048	{"frequency": "", "identification": "tetramer-sort", "sequencing": "sanger", "singlecell": "Single cell", "verification": ""}	{"cell.subset": "CD8+", "clone.id": "", "donor.MHC": "", "donor.MHC.method": "", "epitope.id": "S1208-1216", "replica.id": "", "samples.found": 1, "structure.id": "", "studies.found": 1, "study.id": "", "subject.cohort": "", "subject.id": "57.2", "tissue": "PBMC"}	{"cdr3": "CASSLIGETQYF", "cdr3_old": "CASSLIGETQYF", "fixNeeded": false, "good": true, "jCanonical": true, "jFixType": "NoFixNeeded", "jId": "TRBJ2-5*01", "jStart": 7, "vCanonical": true, "vEnd": 5, "vFixType": "NoFixNeeded", "vId": "TRBV27*01"}	hippocomapus	HD1	566	CASSPPGETQYF	TRBV18		TRBJ2-5	2
TRB	CASSLPTGETQYF	TRBV5-6*01	TRBJ2-5*01	HomoSapiens	HLA-A*01:01	B2M	MHCI	TTDPSFLGRY	NSP3	SARS-CoV-2	https://github.com/antigenomics/vdjdb-db/issues/326	{"frequency": "", "identification": "dextramer-sort", "sequencing": "", "singlecell": "yes", "verification": ""}	{"cell.subset": "CD8+", "clone.id": "", "donor.MHC": "", "donor.MHC.method": "", "epitope.id": "", "replica.id": "", "samples.found": 1, "structure.id": "", "studies.found": 1, "study.id": "", "subject.cohort": "", "subject.id": "", "tissue": "PBMC"}	{"cdr3": "CASSLPTGETQYF", "cdr3_old": "CASSLPTGETQYF", "fixNeeded": false, "good": true, "jCanonical": true, "jFixType": "NoFixNeeded", "jId": "TRBJ2-5*01", "jStart": 8, "vCanonical": true, "vEnd": 5, "vFixType": "NoFixNeeded", "vId": "TRBV5-6*01"}	hippocomapus	HD1	566	CASSPPGETQYF	TRBV18		TRBJ2-5	2
TRB	CASSPDGEQYF	TRBV7-9*01	TRBJ2-7*01	HomoSapiens	HLA-A*02	B2M	MHCI	YLQPRTFLL	Spike	SARS-CoV-2	https://github.com/antigenomics/vdjdb-db/issues/315	{"frequency": "0.028571429", "identification": "cultured-T-cells,tetramer-sort", "sequencing": "amplicon-seq", "singlecell": "", "verification": ""}	{"cell.subset": "", "clone.id": "", "donor.MHC": "HLA-A*02:01:01G;25:01:01G, HLA-B*15:01:01G;51:01:01G, HLA-C*04:01:01G;14:02:01G, HLA-DRB1*04:01:01;08:01:01G, HLA-DQB1*03:02:01G;04:02:01G", "donor.MHC.method": "", "epitope.id": "", "replica.id": "", "samples.found": 1, "structure.id": "", "studies.found": 1, "study.id": "", "subject.cohort": "COVID-19 convalescent patient", "subject.id": "p1494"…	{"cdr3": "CASSPDGEQYF", "cdr3_old": "CASSPDGEQYF", "fixNeeded": false, "good": true, "jCanonical": true, "jFixType": "NoFixNeeded", "jId": "TRBJ2-7*01", "jStart": 7, "vCanonical": true, "vEnd": 4, "vFixType": "NoFixNeeded", "vId": "TRBV7-9*01"}	hippocomapus	HD1	566	CASSPPGETQYF	TRBV18		TRBJ2-5	2
TRB	CASSPDPQETQYF	TRBV6-5*01	TRBJ2-5*01	HomoSapiens	HLA-A*24:02	B2M	MHCI	NYNYLYRLF	Spike	SARS-CoV-2	PMID:34793243	{"frequency": "", "identification": "tetramer-sort", "sequencing": "amplicon-seq", "singlecell": "yes", "verification": ""}	{"cell.subset": "CD8+", "clone.id": "", "donor.MHC": "", "donor.MHC.method": "", "epitope.id": "", "replica.id": "", "samples.found": 1, "structure.id": "", "studies.found": 1, "study.id": "", "subject.cohort": "", "subject.id": "", "tissue": "PBMC"}	{"cdr3": "CASSPDPQETQYF", "cdr3_old": "CASSPDPQETQYF", "fixNeeded": false, "good": true, "jCanonical": true, "jFixType": "NoFixNeeded", "jId": "TRBJ2-5*01", "jStart": 7, "vCanonical": true, "vEnd": 4, "vFixType": "NoFixNeeded", "vId": "TRBV6-5*01"}	hippocomapus	HD1	566	CASSPPGETQYF	TRBV18		TRBJ2-5	2
TRB	CASSPGAETQYF	TRBV19*01		HomoSapiens	HLA-DRB1*03:01	HLA-DRA*01:01	MHCII	RISNCVADYSVLYNS	Spike	SARS-CoV-2	PMID:34061349	{"frequency": "", "identification": "limiting-dilution-cloning", "sequencing": "amplicon-seq", "singlecell": "", "verification": "antigen-loaded-targets"}	{"cell.subset": "CD4+", "clone.id": "", "donor.MHC": "", "donor.MHC.method": "", "epitope.id": "", "replica.id": "", "samples.found": 1, "structure.id": "", "studies.found": 1, "study.id": "", "subject.cohort": "", "subject.id": "", "tissue": "PBMC"}	{"cdr3": "CASSPGAETQYF", "cdr3_old": "CASSPGAETQYF", "fixNeeded": false, "good": false, "jCanonical": true, "jFixType": "FailedBadSegment", "jId": null, "jStart": -1, "vCanonical": true, "vEnd": 4, "vFixType": "NoFixNeeded", "vId": "TRBV19*01"}	hippocomapus	HD1	566	CASSPPGETQYF	TRBV18		TRBJ2-5	2
TRB	CASSPGDTQYF	TRBV25-1*01	TRBJ2-3*01	HomoSapiens	HLA-B*07:02	B2M	MHCI	SPRWYFYYL	Nucleocapsid	SARS-CoV-2	PMID:33951417	{"frequency": "1/31", "identification": "tetramer-sort", "sequencing": "sanger", "singlecell": "yes", "verification": ""}	{"cell.subset": "CD8+", "clone.id": "", "donor.MHC": "", "donor.MHC.method": "", "epitope.id": "N105", "replica.id": "", "samples.found": 1, "structure.id": "", "studies.found": 1, "study.id": "", "subject.cohort": "", "subject.id": "BP161 (PP24)", "tissue": "PBMC"}	{"cdr3": "CASSPGDTQYF", "cdr3_old": "CASSPGDTQYF", "fixNeeded": false, "good": true, "jCanonical": true, "jFixType": "NoFixNeeded", "jId": "TRBJ2-3*01", "jStart": 6, "vCanonical": true, "vEnd": 4, "vFixType": "NoFixNeeded", "vId": "TRBV25-1*01"}	hippocomapus	HD1	566	CASSPPGETQYF	TRBV18		TRBJ2-5	2
TRB	CASSPGDTQYF	TRBV25-1*01	TRBJ2-3*01	HomoSapiens	HLA-A*02:01	B2M	MHCI	YLQPRTFLL	Spike	SARS-CoV-2	PMID:35750048	{"frequency": "", "identification": "tetramer-sort", "sequencing": "sanger", "singlecell": "Single cell", "verification": ""}	{"cell.subset": "CD8+", "clone.id": "", "donor.MHC": "", "donor.MHC.method": "", "epitope.id": "S269-277", "replica.id": "", "samples.found": 1, "structure.id": "", "studies.found": 1, "study.id": "", "subject.cohort": "", "subject.id": "21.2", "tissue": "PBMC"}	{"cdr3": "CASSPGDTQYF", "cdr3_old": "CASSPGDTQYF", "fixNeeded": false, "good": true, "jCanonical": true, "jFixType": "NoFixNeeded", "jId": "TRBJ2-3*01", "jStart": 6, "vCanonical": true, "vEnd": 4, "vFixType": "NoFixNeeded", "vId": "TRBV25-1*01"}	hippocomapus	HD1	566	CASSPPGETQYF	TRBV18		TRBJ2-5	2
TRB	CASSPQGVTQYF	TRBV6-5*01	TRBJ2-5*01	HomoSapiens	HLA-A*01:01	B2M	MHCI	TTDPSFLGRY	NSP3	SARS-CoV-2	https://github.com/antigenomics/vdjdb-db/issues/326	{"frequency": "", "identification": "dextramer-sort", "sequencing": "", "singlecell": "yes", "verification": ""}	{"cell.subset": "CD8+", "clone.id": "", "donor.MHC": "", "donor.MHC.method": "", "epitope.id": "", "replica.id": "", "samples.found": 1, "structure.id": "", "studies.found": 1, "study.id": "", "subject.cohort": "", "subject.id": "", "tissue": "PBMC"}	{"cdr3": "CASSPQGVTQYF", "cdr3_old": "CASSPQGVTQYF", "fixNeeded": false, "good": true, "jCanonical": true, "jFixType": "NoFixNeeded", "jId": "TRBJ2-5*01", "jStart": 8, "vCanonical": true, "vEnd": 4, "vFixType": "NoFixNeeded", "vId": "TRBV6-5*01"}	hippocomapus	HD1	566	CASSPPGETQYF	TRBV18		TRBJ2-5	2
TRB	CASSPRLGSNYGYTF	TRBV27*01	TRBJ1-2*01	HomoSapiens	HLA-A*03:01	B2M	MHCI	KTFPPTEPK	Nucleocapsid	SARS-CoV-2	PMID:35750048	{"frequency": "", "identification": "tetramer-sort", "sequencing": "sanger", "singlecell": "Single cell", "verification": ""}	{"cell.subset": "CD8+", "clone.id": "", "donor.MHC": "", "donor.MHC.method": "", "epitope.id": "N361-369", "replica.id": "", "samples.found": 1, "structure.id": "", "studies.found": 1, "study.id": "", "subject.cohort": "", "subject.id": "58.2", "tissue": "PBMC"}	{"cdr3": "CASSPRLGSNYGYTF", "cdr3_old": "CASSPRLGSNYGYTF", "fixNeeded": false, "good": true, "jCanonical": true, "jFixType": "NoFixNeeded", "jId": "TRBJ1-2*01", "jStart": 9, "vCanonical": true, "vEnd": 4, "vFixType": "NoFixNeeded", "vId": "TRBV27*01"}	hippocomapus	HD2	1319	CASSREGSNYGYTF	TRBV7-9	TRBD2	TRBJ1-2	2
TRB	CASSPSMETQYF	TRBV9*01	TRBJ2-5*01	HomoSapiens	HLA-A*02:01	B2M	MHCI	QVILLNKHI	Nucleocapsid	SARS-CoV-2	PMID:34793243	{"frequency": "", "identification": "tetramer-sort", "sequencing": "amplicon-seq", "singlecell": "yes", "verification": ""}	{"cell.subset": "CD8+", "clone.id": "", "donor.MHC": "", "donor.MHC.method": "", "epitope.id": "", "replica.id": "", "samples.found": 1, "structure.id": "", "studies.found": 1, "study.id": "", "subject.cohort": "", "subject.id": "", "tissue": "PBMC"}	{"cdr3": "CASSPSMETQYF", "cdr3_old": "CASSPSMETQYF", "fixNeeded": false, "good": true, "jCanonical": true, "jFixType": "NoFixNeeded", "jId": "TRBJ2-5*01", "jStart": 7, "vCanonical": true, "vEnd": 4, "vFixType": "NoFixNeeded", "vId": "TRBV9*01"}	hippocomapus	HD1	566	CASSPPGETQYF	TRBV18		TRBJ2-5	2
TRB	CASSQGETQYF	TRBV4-1*01	TRBJ2-5*01	HomoSapiens	HLA-B*44:02	B2M	MHCI	QELIRQGTDY	Nucleocapsid	SARS-CoV-2	https://github.com/antigenomics/vdjdb-db/issues/326	{"frequency": "", "identification": "dextramer-sort", "sequencing": "", "singlecell": "yes", "verification": ""}	{"cell.subset": "CD8+", "clone.id": "", "donor.MHC": "", "donor.MHC.method": "", "epitope.id": "", "replica.id": "", "samples.found": 1, "structure.id": "", "studies.found": 1, "study.id": "", "subject.cohort": "", "subject.id": "", "tissue": "PBMC"}	{"cdr3": "CASSQGETQYF", "cdr3_old": "CASSQGETQYF", "fixNeeded": false, "good": true, "jCanonical": true, "jFixType": "NoFixNeeded", "jId": "TRBJ2-5*01", "jStart": 6, "vCanonical": true, "vEnd": 5, "vFixType": "NoFixNeeded", "vId": "TRBV4-1*01"}	hippocomapus	HD1	566	CASSPPGETQYF	TRBV18		TRBJ2-5	2
TRB	CASSRENYGYTF	TRBV19*01	TRBJ1-2*01	HomoSapiens	HLA-B*44:02	B2M	MHCI	QELIRQGTDY	Nucleocapsid	SARS-CoV-2	https://github.com/antigenomics/vdjdb-db/issues/326	{"frequency": "", "identification": "dextramer-sort", "sequencing": "", "singlecell": "yes", "verification": ""}	{"cell.subset": "CD8+", "clone.id": "", "donor.MHC": "", "donor.MHC.method": "", "epitope.id": "", "replica.id": "", "samples.found": 1, "structure.id": "", "studies.found": 1, "study.id": "", "subject.cohort": "", "subject.id": "", "tissue": "PBMC"}	{"cdr3": "CASSRENYGYTF", "cdr3_old": "CASSRENYGYTF", "fixNeeded": false, "good": true, "jCanonical": true, "jFixType": "NoFixNeeded", "jId": "TRBJ1-2*01", "jStart": 6, "vCanonical": true, "vEnd": 4, "vFixType": "NoFixNeeded", "vId": "TRBV19*01"}	hippocomapus	HD2	1319	CASSREGSNYGYTF	TRBV7-9	TRBD2	TRBJ1-2	2
TRB	CASSRSGNYGYTF	TRBV7-2*01	TRBJ1-2*01	HomoSapiens	HLA-DPA*01:03	HLA-DPB*04:01	MHCII	TFEYVSQPFLMDLE	Spike	SARS-CoV-2	PMID:35750048	{"frequency": "", "identification": "tetramer-sort", "sequencing": "sanger", "singlecell": "Single cell", "verification": ""}	{"cell.subset": "CD4+", "clone.id": "", "donor.MHC": "", "donor.MHC.method": "", "epitope.id": "S167-180", "replica.id": "", "samples.found": 1, "structure.id": "", "studies.found": 1, "study.id": "", "subject.cohort": "", "subject.id": "36.5", "tissue": "PBMC"}	{"cdr3": "CASSRSGNYGYTF", "cdr3_old": "CASSRSGNYGYTF", "fixNeeded": false, "good": true, "jCanonical": true, "jFixType": "NoFixNeeded", "jId": "TRBJ1-2*01", "jStart": 7, "vCanonical": true, "vEnd": 4, "vFixType": "NoFixNeeded", "vId": "TRBV7-2*01"}	hippocomapus	HD2	1319	CASSREGSNYGYTF	TRBV7-9	TRBD2	TRBJ1-2	2
TRB	CASSSPRGETQYF	TRBV13*01	TRBJ2-5*01	HomoSapiens	HLA-A*02:01	B2M	MHCI	IITTDNTFV	Spike	SARS-CoV-2	PMID:34793243	{"frequency": "", "identification": "tetramer-sort", "sequencing": "amplicon-seq", "singlecell": "yes", "verification": ""}	{"cell.subset": "CD8+", "clone.id": "", "donor.MHC": "", "donor.MHC.method": "", "epitope.id": "", "replica.id": "", "samples.found": 1, "structure.id": "", "studies.found": 1, "study.id": "", "subject.cohort": "", "subject.id": "", "tissue": "PBMC"}	{"cdr3": "CASSSPRGETQYF", "cdr3_old": "CASSSPRGETQYF", "fixNeeded": false, "good": true, "jCanonical": true, "jFixType": "NoFixNeeded", "jId": "TRBJ2-5*01", "jStart": 8, "vCanonical": true, "vEnd": 4, "vFixType": "NoFixNeeded", "vId": "TRBV13*01"}	hippocomapus	HD1	566	CASSPPGETQYF	TRBV18		TRBJ2-5	2
TRB	CASSSPVETQYF	TRBV7-9*01	TRBJ2-5*01	HomoSapiens	HLA-A*02:01	B2M	MHCI	SLLMPILTL	ORF1ab	SARS-CoV-2	PMID:34793243	{"frequency": "", "identification": "tetramer-sort", "sequencing": "amplicon-seq", "singlecell": "yes", "verification": ""}	{"cell.subset": "CD8+", "clone.id": "", "donor.MHC": "", "donor.MHC.method": "", "epitope.id": "", "replica.id": "", "samples.found": 1, "structure.id": "", "studies.found": 1, "study.id": "", "subject.cohort": "", "subject.id": "", "tissue": "PBMC"}	{"cdr3": "CASSSPVETQYF", "cdr3_old": "CASSSPVETQYF", "fixNeeded": false, "good": true, "jCanonical": true, "jFixType": "NoFixNeeded", "jId": "TRBJ2-5*01", "jStart": 7, "vCanonical": true, "vEnd": 4, "vFixType": "NoFixNeeded", "vId": "TRBV7-9*01"}	hippocomapus	HD1	566	CASSPPGETQYF	TRBV18		TRBJ2-5	2
TRB	CASSVRDRTYEQYF	TRBV13*01	TRBJ2-7*01	HomoSapiens	HLA-A*02:01	B2M	MHCI	LACFVLAAV	Matrix	SARS-CoV-2	PMID:34793243	{"frequency": "", "identification": "tetramer-sort", "sequencing": "amplicon-seq", "singlecell": "yes", "verification": ""}	{"cell.subset": "CD8+", "clone.id": "", "donor.MHC": "", "donor.MHC.method": "", "epitope.id": "", "replica.id": "", "samples.found": 1, "structure.id": "", "studies.found": 1, "study.id": "", "subject.cohort": "", "subject.id": "", "tissue": "PBMC"}	{"cdr3": "CASSVRDRTYEQYF", "cdr3_old": "CASSVRDRTYEQYF", "fixNeeded": false, "good": true, "jCanonical": true, "jFixType": "NoFixNeeded", "jId": "TRBJ2-7*01", "jStart": 9, "vCanonical": true, "vEnd": 4, "vFixType": "NoFixNeeded", "vId": "TRBV13*01"}	hippocomapus	HD1	1243	CAISYRDRTYEQYF	TRBV10-3	TRBD1	TRBJ2-7	2
TRB	CASSYRGTEAFF	TRBV6-2*01	TRBJ1-1*01	HomoSapiens	HLA-DPA*01:03	HLA-DPB*04:01	MHCII	TFEYVSQPFLMDLE	Spike	SARS-CoV-2	PMID:35750048	{"frequency": "", "identification": "tetramer-sort", "sequencing": "sanger", "singlecell": "Single cell", "verification": ""}	{"cell.subset": "CD4+", "clone.id": "", "donor.MHC": "", "donor.MHC.method": "", "epitope.id": "S167-180", "replica.id": "", "samples.found": 1, "structure.id": "", "studies.found": 1, "study.id": "", "subject.cohort": "", "subject.id": "94.1", "tissue": "PBMC"}	{"cdr3": "CASSYRGTEAFF", "cdr3_old": "CASSYRGTEAFF", "fixNeeded": false, "good": true, "jCanonical": true, "jFixType": "NoFixNeeded", "jId": "TRBJ1-1*01", "jStart": 7, "vCanonical": true, "vEnd": 5, "vFixType": "NoFixNeeded", "vId": "TRBV6-2*01"}	basel ganglia	HD2	2955	CASSYRAGEAFF	TRBV6-5	TRBD2	TRBJ1-1	2
TRB	CSAGGSYEQYF	TRBV29-1*01	TRBJ2-7*01	HomoSapiens	HLA-A*01:01	B2M	MHCI	SSGDATTAY	ORF1ab	SARS-CoV-2	PMID:34793243	{"frequency": "", "identification": "tetramer-sort", "sequencing": "amplicon-seq", "singlecell": "yes", "verification": ""}	{"cell.subset": "CD8+", "clone.id": "", "donor.MHC": "", "donor.MHC.method": "", "epitope.id": "", "replica.id": "", "samples.found": 1, "structure.id": "", "studies.found": 1, "study.id": "", "subject.cohort": "", "subject.id": "", "tissue": "PBMC"}	{"cdr3": "CSAGGSYEQYF", "cdr3_old": "CSAGGSYEQYF", "fixNeeded": false, "good": true, "jCanonical": true, "jFixType": "NoFixNeeded", "jId": "TRBJ2-7*01", "jStart": 5, "vCanonical": true, "vEnd": 2, "vFixType": "NoFixNeeded", "vId": "TRBV29-1*01"}	hippocomapus	HD2	3448	CSARDSYEQYF	TRBV20-1		TRBJ2-7	2
TRB	CSARDFTYEQYF	TRBV20-1*01	TRBJ2-7*01	HomoSapiens	HLA-A*02:01	B2M	MHCI	FVNEFYAYL	ORF1ab	SARS-CoV-2	PMID:34793243	{"frequency": "", "identification": "tetramer-sort", "sequencing": "amplicon-seq", "singlecell": "yes", "verification": ""}	{"cell.subset": "CD8+", "clone.id": "", "donor.MHC": "", "donor.MHC.method": "", "epitope.id": "", "replica.id": "", "samples.found": 1, "structure.id": "", "studies.found": 1, "study.id": "", "subject.cohort": "", "subject.id": "", "tissue": "PBMC"}	{"cdr3": "CSARDFTYEQYF", "cdr3_old": "CSARDFTYEQYF", "fixNeeded": false, "good": true, "jCanonical": true, "jFixType": "NoFixNeeded", "jId": "TRBJ2-7*01", "jStart": 7, "vCanonical": true, "vEnd": 4, "vFixType": "NoFixNeeded", "vId": "TRBV20-1*01"}	hippocomapus	HD2	3448	CSARDSYEQYF	TRBV20-1		TRBJ2-7	2
TRB	CSARDRSSYEQYF	TRBV20-1*01	TRBJ2-7*01	HomoSapiens	HLA-A*02:01	B2M	MHCI	YLQPRTFLL	Spike	SARS-CoV-2	https://github.com/antigenomics/vdjdb-db/issues/326	{"frequency": "", "identification": "dextramer-sort", "sequencing": "", "singlecell": "yes", "verification": ""}	{"cell.subset": "CD8+", "clone.id": "", "donor.MHC": "", "donor.MHC.method": "", "epitope.id": "", "replica.id": "", "samples.found": 1, "structure.id": "", "studies.found": 1, "study.id": "", "subject.cohort": "", "subject.id": "", "tissue": "PBMC"}	{"cdr3": "CSARDRSSYEQYF", "cdr3_old": "CSARDRSSYEQYF", "fixNeeded": false, "good": true, "jCanonical": true, "jFixType": "NoFixNeeded", "jId": "TRBJ2-7*01", "jStart": 7, "vCanonical": true, "vEnd": 4, "vFixType": "NoFixNeeded", "vId": "TRBV20-1*01"}	hippocomapus	HD2	3448	CSARDSYEQYF	TRBV20-1		TRBJ2-7	2
